# Supplementary material for: Analyzing captive breeding outcomes to inform reintroduction practice: lessons from the pookila (Pseudomys novaehollandiae)
Source: J Mammal. 2023 Jun 21;104(5):1047–61. doi: 10.1093/jmammal/gyad056 (PMC10550247; doi:10.1093/jmammal/gyad056)
Supplement: gyad056_suppl_Supplementary_Data_SD1 [file gyad056_suppl_supplementary_data_sd1.xlsx]

## Sheet: Caption
Supplementary Data SD1.—Model selection tables (subsetted to models with ∆AICc ≤ 6) generated with the 'dredge' function in package 'MuMIn' (Bartoń 2022) from the models of pairing success, aggression, litter size, sex ratio, and breeding complications for the pookila (Pseudomys novaehollandiae) colony at the Australian National University.

## Sheet: Pairing Success
Model	(Intercept)	Abs.wt.dif_scaled	Abs.age.dif_scaled	Aggression_scaled	Days.paired_scaled	F.inb_scaled	F.first.pair_scaled	F.age_scaled	F.weight_scaled	F.gen_scaled	F.health_scaled	F.origin_scaled	F.parity	Kinship_scaled	M.inb_scaled	M.age_scaled	M.weight_scaled	M.health_scaled	M.origin_scaled	M.pat	Pair.type	Pups.pres_scaled	Sim.pairs_scaled	df	logLik	AICc	delta	weight
2663173	-1.53065			1.35416						0.891135	-2.47971				0.449604		0.970114				+		0.692355	11	-162.537	347.81	0	0.00683798
2654981	-1.51408			1.33605						0.964027	-2.42237						0.920497				+		0.677245	10	-163.81	348.231	0.420831	0.00554046
2663189	-1.53592			1.3696		0.328559				0.754094	-2.41671				0.466342		0.972319				+		0.681975	12	-161.849	348.569	0.759289	0.0046779
2654997	-1.51747			1.34832		0.306695				0.839553	-2.36033						0.921579				+		0.665644	11	-163.199	349.133	1.32328	0.00352843
3711749	-1.52756			1.34531						0.906057	-2.46922				0.445157		0.97355				+	0.254051	0.629668	12	-162.219	349.309	1.49944	0.00323094
2663181	-1.52057			1.51278	0.266491					0.956551	-2.47881				0.44245		0.957041				+		0.710248	12	-162.234	349.339	1.52899	0.00318355
2667269	-1.54085			1.36928						0.825432	-2.52321			0.207315	0.42106		0.988182				+		0.660648	12	-162.287	349.445	1.63484	0.00301944
2659077	-1.52546			1.35771						0.872845	-2.45468			0.263348			0.94807				+		0.637177	11	-163.398	349.532	1.72233	0.00289021
2679557	-1.52478			1.35494						0.812598	-2.47429				0.481891	0.217013	0.865896				+		0.668482	12	-162.333	349.537	1.72684	0.00288369
2663175	-1.53129		-0.170796	1.35789						0.946448	-2.5059				0.437085		0.993859				+		0.747001	12	-162.37	349.611	1.80133	0.00277826
2654989	-1.50297			1.50815	0.288154					1.03305	-2.42621						0.90765				+		0.696629	11	-163.453	349.64	1.83049	0.00273806
3703557	-1.51129			1.32752						0.978092	-2.41163						0.924274				+	0.264004	0.613466	11	-163.463	349.661	1.85106	0.00271004
2794245	-1.54732			1.34286						0.817883	-2.49058				0.440706		1.07089		0.274818		+		0.661313	12	-162.396	349.664	1.85361	0.00270658
2663174	-1.53312	-0.150291		1.34711						0.899413	-2.53185				0.445488		1.04849				+		0.709154	12	-162.451	349.774	1.96381	0.00256149
2663301	-1.53335			1.35822					-0.132201	0.870593	-2.43743				0.446928		0.991935				+		0.689768	12	-162.484	349.839	2.02883	0.00247955
2728709	-1.52903			1.34505						0.890225	-2.47776				0.45147		0.965245	-0.156927			+		0.69243	12	-162.492	349.856	2.04586	0.00245853
2654983	-1.51569		-0.205652	1.34232						1.0297	-2.45732						0.952026				+		0.742183	11	-163.567	349.869	2.05933	0.00244203
2663237	-1.53087			1.36224				-0.0760952		0.872307	-2.47581				0.450316		0.968598				+		0.700113	12	-162.503	349.878	2.06816	0.00243127
2663205	-1.53178			1.35165			0.0276719			0.88617	-2.48076				0.450714		0.969022				+		0.69566	12	-162.534	349.939	2.12878	0.00235868
2664197	-1.53114			1.35034						0.855547	-2.49272	0.0627352			0.450075		0.972099				+		0.682237	12	-162.534	349.94	2.13049	0.00235667
2786053	-1.53631			1.32333						0.876267	-2.43477						1.04219		0.332072		+		0.641885	11	-163.612	349.96	2.15021	0.00233354
2662933	-1.41881			1.34258		0.510726					-2.33231				0.554164		0.9027				+		0.562768	11	-163.641	350.018	2.20813	0.00226693
2663957	-1.48822			1.3193		0.45008					-2.51942	0.67514			0.516089		0.961671				+		0.520564	12	-162.587	350.046	2.23556	0.00223605
2654982	-1.51728	-0.166555		1.3285						0.972595	-2.4799						1.00669				+		0.696404	11	-163.704	350.143	2.33279	0.00212995
2663197	-1.52581			1.51882	0.25132	0.321647				0.818521	-2.41648				0.459096		0.960041				+		0.698795	13	-161.582	350.183	2.37277	0.00208779
2810389	-1.51923			1.32685		0.436175					-2.38525				0.559865	0.565622	0.961348		0.804645		+		0.479409	13	-161.589	350.198	2.38755	0.00207242
2655109	-1.51686			1.34059					-0.147793	0.940327	-2.37567						0.945728				+		0.673577	11	-163.744	350.223	2.41299	0.00204623
2671365	-1.50982			1.33528						0.924198	-2.41652					0.113569	0.864134				+		0.664198	11	-163.751	350.237	2.4269	0.00203205
3711765	-1.53265			1.36132		0.311591				0.773793	-2.41056				0.461647		0.975611				+	0.222565	0.627166	13	-161.609	350.237	2.42693	0.00203201
2655045	-1.51397			1.3434				-0.0706363		0.946026	-2.42019						0.919343				+		0.684086	11	-163.779	350.294	2.48423	0.00197463
2720517	-1.51271			1.32901						0.963231	-2.42134						0.916641	-0.124372			+		0.677884	11	-163.78	350.296	2.48614	0.00197274
2667285	-1.54504			1.38232		0.316848				0.699274	-2.45782			0.185621	0.440419		0.989074				+		0.652566	13	-161.643	350.306	2.49599	0.00196304
2679573	-1.52961			1.371		0.329578				0.67477	-2.41067				0.498871	0.219346	0.868078				+		0.657177	13	-161.645	350.309	2.49881	0.00196028
2794261	-1.55668			1.35635		0.341175				0.661833	-2.42692				0.456306		1.08945		0.325813		+		0.645344	13	-161.653	350.325	2.51532	0.00194416
2656005	-1.51449			1.33285						0.934822	-2.43302	0.0511402					0.922061				+		0.669208	11	-163.808	350.352	2.54164	0.00191875
2655013	-1.514			1.33619			-0.00171324			0.964322	-2.4223						0.920556				+		0.677055	11	-163.81	350.355	2.54509	0.00191544
2663191	-1.53692		-0.173498	1.37295		0.32719				0.809968	-2.44255				0.45391		0.995421				+		0.737261	13	-161.677	350.374	2.56411	0.00189731
713237	-1.51599			1.31867		0.429698					-2.27281				0.554723	0.606034	0.907089		0.905861		+			12	-162.809	350.49	2.68009	0.00179041
566021	-1.49142			1.33547						0.777989	-2.2837				0.454396		0.866138				+			10	-164.951	350.512	2.70222	0.00177071
2810453	-1.55851			1.38106		0.40003		-0.452956			-2.39103				0.559665	0.689186	0.978505		0.956288		+		0.52322	14	-160.669	350.519	2.70869	0.001765
2659093	-1.52794			1.36748		0.292361				0.760172	-2.3923			0.24295			0.947726				+		0.627726	12	-162.841	350.553	2.74322	0.00173478
2663941	-1.46108			1.28934							-2.62432	0.788732			0.508901		0.950969				+		0.499225	11	-163.912	350.559	2.74935	0.00172947
2663317	-1.53913			1.37456		0.331874			-0.157811	0.728011	-2.36507				0.463526		0.998838				+		0.678256	13	-161.774	350.568	2.75794	0.00172206
2810437	-1.53285			1.35683				-0.492727			-2.4555				0.560833	0.762393	0.948413		1.01001		+		0.507869	13	-161.777	350.573	2.76296	0.00171775
2810373	-1.48585			1.29668							-2.45838				0.560671	0.62931	0.928007		0.843851		+		0.457198	12	-162.872	350.616	2.80579	0.00168135
2655005	-1.50627			1.51241	0.275251	0.29986				0.908004	-2.36482						0.909512				+		0.684156	12	-162.876	350.624	2.81385	0.00167459
2663190	-1.53752	-0.109751		1.36411		0.319909				0.763775	-2.45634				0.462808		1.02924				+		0.694486	13	-161.803	350.626	2.81561	0.00167311
2794005	-1.48219			1.32143		0.491928					-2.36631				0.514796		1.12974		0.601097		+		0.518672	12	-162.877	350.626	2.81623	0.00167259
2728725	-1.53425			1.36077		0.328093				0.753528	-2.41499				0.468276		0.967741	-0.15506			+		0.681923	13	-161.805	350.629	2.81946	0.0016699
2925317	-1.69582			1.33415						0.857533	-2.42672				0.436399		0.754962			+	+		0.604715	13	-161.805	350.63	2.82028	0.00166921
2663253	-1.53608			1.37889		0.329796		-0.0877908		0.731561	-2.4126				0.46744		0.970994				+		0.690577	13	-161.806	350.631	2.82092	0.00166868
2679559	-1.5214		-0.349487	1.36278						0.85936	-2.52186				0.484674	0.410281	0.823449				+		0.756349	13	-161.813	350.646	2.83627	0.00165592
2664213	-1.5371			1.3615		0.335924				0.672499	-2.44439	0.137429			0.467878		0.976817				+		0.659375	13	-161.827	350.675	2.86454	0.00163268
2663221	-1.53513			1.37145		0.330619	-0.0200419			0.756754	-2.41574				0.465612		0.973055				+		0.679574	13	-161.848	350.715	2.90471	0.00160022
3703573	-1.51454			1.34034		0.288837				0.858729	-2.35405						0.925203				+	0.234704	0.609374	12	-162.929	350.73	2.91952	0.00158841
713221	-1.48173			1.29239							-2.35908				0.5589	0.664991	0.880182		0.939776		+			11	-163.999	350.734	2.92385	0.00158497
2679317	-1.43041			1.34913		0.4794					-2.33145				0.593578	0.401577	0.722022				+		0.537944	12	-162.932	350.736	2.92626	0.00158307
2786069	-1.54446			1.33376		0.321823				0.731724	-2.37157						1.05963		0.384895		+		0.625008	12	-162.939	350.75	2.93956	0.00157257
2654999	-1.5195		-0.208527	1.35421		0.305749				0.905714	-2.39478						0.952357				+		0.731266	12	-162.95	350.772	2.96225	0.00155483
557829	-1.47812			1.31809						0.862832	-2.23266						0.823837				+			9	-166.152	350.802	2.99197	0.0015319
566805	-1.48204			1.30705		0.442466					-2.39905	0.76841			0.506223		0.895317				+			11	-164.037	350.81	2.99986	0.00152587
2810629	-1.54938			1.33516						0.622781	-2.48994				0.489407	0.371169	0.974196		0.492914		+		0.598003	13	-161.93	350.88	3.06959	0.00147358
2679565	-1.51146			1.53826	0.307548					0.869514	-2.47388				0.481249	0.267281	0.827727				+		0.682106	13	-161.937	350.895	3.08461	0.00146256
2917125	-1.68148			1.3178						0.926072	-2.35717						0.70572			+	+		0.59533	12	-163.064	351	3.18959	0.00138777
2659085	-1.51421			1.52141	0.276335					0.942225	-2.45488			0.253941			0.934868				+		0.657469	12	-163.073	351.017	3.20738	0.00137548
2667277	-1.53043			1.52275	0.259335					0.891096	-2.51826			0.200288	0.415683		0.975036				+		0.679251	13	-162.001	351.022	3.21168	0.00137253
3728133	-1.52168			1.3466						0.828233	-2.46313				0.476918	0.218097	0.868195				+	0.255002	0.606038	13	-162.012	351.043	3.23339	0.00135771
1614597	-1.48932			1.31962						0.81052	-2.281				0.445442		0.878623				+	0.384731		11	-164.159	351.054	3.24365	0.00135076
3715845	-1.53673			1.35925						0.845714	-2.50791			0.185605	0.419717		0.989125				+	0.233326	0.606228	13	-162.02	351.06	3.24959	0.00134675
3711757	-1.5199			1.47773	0.219717					0.956936	-2.47174				0.440305		0.962306				+	0.209379	0.65501	13	-162.027	351.074	3.26403	0.00133707
566037	-1.49759			1.3494		0.359349				0.630447	-2.21347				0.470023		0.86798				+			11	-164.173	351.081	3.27143	0.00133213
2667029	-1.44779			1.36336		0.469479					-2.41422			0.296275	0.497802		0.932511				+		0.528964	12	-163.106	351.084	3.27434	0.00133019
2655125	-1.5206			1.35367		0.310797			-0.172462	0.810032	-2.30435						0.951518				+		0.660684	12	-163.11	351.092	3.28225	0.00132494
3711751	-1.52816		-0.178052	1.34889						0.963913	-2.49558				0.432179		0.998312				+	0.259137	0.68471	13	-162.04	351.099	3.28885	0.00132058
3707653	-1.5217			1.34785						0.892684	-2.44038			0.24149			0.948747				+	0.237377	0.582863	12	-163.12	351.111	3.30107	0.00131253
2794253	-1.53945			1.51122	0.28544					0.877789	-2.48923				0.431607		1.06965		0.314103		+		0.676463	13	-162.054	351.128	3.31767	0.00130168
2654998	-1.51982	-0.129612		1.34212		0.296715				0.850324	-2.40704						0.988239				+		0.680915	12	-163.135	351.142	3.33162	0.00129263
566789	-1.45501			1.28113							-2.51394	0.879088			0.502847		0.888667				+			10	-165.267	351.146	3.33598	0.00128982
2655765	-1.45945			1.28913		0.441693					-2.46273	0.733892					0.90667				+		0.492725	11	-164.206	351.147	3.3367	0.00128936
2683653	-1.5351			1.37034						0.741675	-2.51855			0.214078	0.452753	0.22626	0.879334				+		0.634511	13	-162.064	351.148	3.33797	0.00128853
2671381	-1.51297			1.34777		0.306594				0.800048	-2.35421					0.113105	0.866029				+		0.652242	12	-163.142	351.156	3.34561	0.00128363
713285	-1.52795			1.34372				-0.444415			-2.32452				0.55597	0.797878	0.889982		1.10356		+			12	-163.153	351.177	3.36723	0.00126982
2655061	-1.51721			1.35679		0.30801		-0.0819018		0.817864	-2.35813						0.92069				+		0.673239	12	-163.16	351.191	3.38138	0.00126087
3842821	-1.54338			1.33459						0.836367	-2.47914				0.436811		1.06897		0.259974		+	0.248098	0.601936	13	-162.093	351.206	3.39565	0.00125191
2790149	-1.54971			1.34556						0.775077	-2.47249			0.274389			1.08042		0.354676		+		0.597706	12	-163.171	351.213	3.4032	0.00124719
2720533	-1.51608			1.34172		0.305977				0.839203	-2.3595						0.918027	-0.11861			+		0.666236	12	-163.172	351.215	3.40507	0.00124603
2663183	-1.52174		-0.149437	1.50722	0.251377					1.0012	-2.50061				0.431897		0.977944				+		0.757416	13	-162.106	351.231	3.42073	0.00123631
2656021	-1.5185			1.34104		0.313068				0.767891	-2.38457	0.120076					0.925345				+		0.646405	12	-163.182	351.236	3.42592	0.0012331
2659079	-1.52665		-0.194016	1.36307						0.937592	-2.48648			0.254555			0.977349				+		0.699855	12	-163.183	351.238	3.4278	0.00123194
713301	-1.55471			1.36472		0.396909		-0.405806			-2.25009				0.551892	0.728257	0.915362		1.054		+			13	-162.109	351.238	3.42816	0.00123172
2655029	-1.51556			1.35259		0.31159	-0.0471506			0.845682	-2.35808						0.923472				+		0.660175	12	-163.19	351.251	3.44095	0.00122387
2798341	-1.5596			1.35834						0.742726	-2.53906			0.21878	0.410083		1.09883		0.297183		+		0.625523	13	-162.121	351.263	3.45255	0.00121679
565781	-1.39677			1.32876		0.509953					-2.18649				0.547827		0.822305				+			10	-165.33	351.271	3.46107	0.00121162
1606405	-1.47605			1.30303						0.890625	-2.23134						0.83518				+	0.389909		10	-165.335	351.281	3.47112	0.00120554
2667271	-1.54128		-0.164706	1.37282						0.880093	-2.54726			0.202621	0.410314		1.01117				+		0.71411	13	-162.131	351.282	3.4722	0.00120489
3703559	-1.51285		-0.21272	1.33359						1.04616	-2.44645						0.956879				+	0.269588	0.67845	12	-163.206	351.284	3.47417	0.00120371
2786061	-1.52798			1.50678	0.309935					0.939278	-2.43811						1.04232		0.375851		+		0.658537	12	-163.207	351.286	3.47555	0.00120288
3711750	-1.53014	-0.150023		1.3377						0.914642	-2.52281				0.441021		1.05216				+	0.253957	0.646157	13	-162.135	351.289	3.47881	0.00120092
2662917	-1.37349			1.31097							-2.42182				0.550937		0.879303				+		0.544161	10	-165.339	351.289	3.47915	0.00120072
717317	-1.51795			1.32474							-2.45066			0.367666	0.4877	0.635909	0.929281		0.911045		+			12	-163.209	351.29	3.48042	0.00119996
2663182	-1.52312	-0.14301		1.50351	0.262943					0.963737	-2.52833				0.438589		1.03144				+		0.725787	13	-162.156	351.332	3.52211	0.0011752
3703565	-1.5027			1.47224	0.239467					1.03231	-2.41864						0.912963				+	0.214385	0.641058	12	-163.234	351.34	3.53004	0.00117055
696853	-1.47539			1.30755		0.487574					-2.23826				0.501511		1.08465		0.701631		+			11	-164.306	351.347	3.53663	0.0011667
3711877	-1.5302			1.34937					-0.130708	0.885923	-2.42604				0.442573		0.995529				+	0.253339	0.627224	13	-162.167	351.353	3.54268	0.00116318
3777285	-1.52603			1.3356						0.905536	-2.46807				0.447086		0.968552	-0.166893			+	0.256038	0.62925	13	-162.169	351.357	3.54734	0.00116047
2665221	-1.60989			1.32407						0.947937	-2.38935		+		0.435554		0.956391				+		0.670637	13	-162.17	351.359	3.54885	0.00115959
2795029	-1.52545			1.30897		0.446136					-2.51568	0.5654			0.492928		1.12667		0.454201		+		0.495799	13	-162.179	351.377	3.56736	0.00114891
2671367	-1.50592		-0.337806	1.34423						0.968684	-2.46367					0.301713	0.82392				+		0.747339	12	-163.258	351.387	3.57676	0.00114352
2663309	-1.52283			1.5149	0.263916				-0.12549	0.93614	-2.43745				0.439753		0.97794				+		0.707799	13	-162.184	351.388	3.57814	0.00114273
2654991	-1.50521		-0.181711	1.50222	0.268481					1.08631	-2.45523						0.93551				+		0.753249	12	-163.264	351.399	3.58905	0.00113652
2728717	-1.5191			1.50315	0.264759					0.955219	-2.47695				0.444268		0.952411	-0.148754			+		0.710391	13	-162.193	351.405	3.59536	0.00113294
3711813	-1.52779			1.35219				-0.0650056		0.889797	-2.46632				0.445759		0.972348				+	0.250819	0.637034	13	-162.193	351.406	3.59587	0.00113265
3711781	-1.53017			1.33883			0.0697566			0.894182	-2.47095				0.447802		0.970824				+	0.263284	0.635523	13	-162.198	351.416	3.60616	0.00112683
2679575	-1.52653		-0.348733	1.3785		0.325333				0.722346	-2.45659				0.501768	0.410687	0.82537				+		0.744019	14	-161.126	351.432	3.62168	0.00111812
2667270	-1.54297	-0.141788		1.36232						0.834241	-2.5711			0.203323	0.417783		1.0616				+		0.677076	13	-162.21	351.44	3.62991	0.00111353
2810397	-1.50658			1.52296	0.335935	0.438029					-2.38135				0.562158	0.656114	0.937223		0.912967		+		0.47552	14	-161.131	351.442	3.63168	0.00111255
3834629	-1.53229			1.31532						0.894256	-2.42298						1.03994		0.314912		+	0.256594	0.581721	12	-163.285	351.442	3.63199	0.00111238
717333	-1.54464			1.34456		0.390571					-2.35807			0.315475	0.495469	0.584799	0.950147		0.883425		+			13	-162.216	351.452	3.64242	0.00110659
3712773	-1.52803			1.34212						0.876351	-2.48028	0.0525425			0.445538		0.975126				+	0.253354	0.62157	13	-162.218	351.455	3.64463	0.00110537
561925	-1.49544			1.34753						0.747959	-2.28495			0.355209			0.867527				+			10	-165.422	351.456	3.64557	0.00110485
2679621	-1.52363			1.37082				-0.15136		0.756999	-2.46567				0.490803	0.265201	0.840417				+		0.676616	13	-162.22	351.46	3.65013	0.00110233
2667397	-1.54399			1.37415					-0.143392	0.802331	-2.47975			0.210353	0.417761		1.0122				+		0.657256	13	-162.225	351.469	3.65918	0.00109736
2664205	-1.52113			1.50907	0.270145					0.902625	-2.49919	0.0967562			0.443072		0.959949				+		0.69511	13	-162.225	351.47	3.65991	0.00109695
2814485	-1.54372			1.34851		0.40098					-2.46065			0.269823	0.508908	0.549312	0.993924		0.791289		+		0.451072	14	-161.147	351.473	3.66309	0.00109521
2810645	-1.55867			1.34963		0.350296				0.454808	-2.42357				0.507425	0.388349	0.988277		0.552447		+		0.578652	14	-161.149	351.478	3.66842	0.0010923
2668053	-1.50593			1.33826		0.421581					-2.56683	0.621744		0.242953	0.474814		0.984123				+		0.494995	13	-162.229	351.478	3.66842	0.0010923
2663213	-1.52174			1.51025	0.266613		0.0285365			0.951485	-2.47985				0.44361		0.955929				+		0.713562	13	-162.23	351.479	3.66926	0.00109184
2663245	-1.52065			1.51165	0.262301			-0.0165408		0.951353	-2.47744				0.442353		0.956402				+		0.712001	13	-162.231	351.481	3.67119	0.00109078
2814469	-1.51827			1.32572							-2.54426			0.326837	0.497634	0.605051	0.967696		0.824039		+		0.427565	13	-162.232	351.484	3.67421	0.00108914
2659078	-1.52818	-0.154936		1.35022						0.882028	-2.50707			0.258652			1.02757				+		0.655601	12	-163.307	351.485	3.67543	0.00108848
2925333	-1.69542			1.35088		0.319052				0.723879	-2.36658				0.453145		0.762896			+	+		0.596414	14	-161.155	351.49	3.68008	0.00108595
557845	-1.48261			1.32923		0.33864				0.727699	-2.16476						0.825846				+			10	-165.444	351.499	3.68869	0.00108128
2675461	-1.52076			1.35742						0.823014	-2.44733			0.271055		0.135011	0.881448				+		0.620406	12	-163.316	351.504	3.69362	0.00107862
2732805	-1.53932			1.36041						0.825235	-2.52137			0.205749	0.422875		0.983316	-0.149961			+		0.660965	13	-162.245	351.51	3.69994	0.00107522
2810391	-1.51434		-0.303063	1.33253		0.440001					-2.42725				0.565944	0.74415	0.919756		0.831167		+		0.548635	14	-161.167	351.513	3.70338	0.00107337
2659205	-1.52878			1.36326					-0.160854	0.84625	-2.40677			0.266402			0.975959				+		0.632727	12	-163.322	351.515	3.70478	0.00107262
2810455	-1.55335		-0.373001	1.38823		0.401278		-0.495617			-2.43413				0.56915	0.930138	0.926396		0.988091		+		0.604397	15	-160.089	351.529	3.71918	0.00106492
2680341	-1.48397			1.3265		0.437239					-2.48786	0.565723			0.550219	0.280363	0.826669				+		0.510355	13	-162.256	351.532	3.72244	0.00106319
2663302	-1.5422	-0.278969		1.35135					-0.303867	0.860771	-2.48069				0.436171		1.17033				+		0.717654	13	-162.258	351.536	3.72569	0.00106146
2667333	-1.54086			1.37633				-0.0682826		0.809248	-2.51916			0.205048	0.422127		0.986784				+		0.667917	13	-162.259	351.537	3.72711	0.00106071
2671373	-1.49541			1.52334	0.315391					0.980743	-2.41934					0.167049	0.824259				+		0.678175	12	-163.333	351.538	3.72809	0.00106019
2679558	-1.52726	-0.13667		1.34862						0.823449	-2.52039				0.476735	0.208204	0.942068				+		0.685181	13	-162.262	351.544	3.73395	0.00105709
2679301	-1.39182			1.31814							-2.41109				0.594558	0.448619	0.673254				+		0.519369	11	-164.422	351.579	3.76875	0.00103885
2679685	-1.52747			1.35862					-0.131372	0.791768	-2.43377				0.479261	0.216777	0.887173				+		0.665264	13	-162.28	351.58	3.76953	0.00103845
2794247	-1.54516		-0.140629	1.34794						0.875039	-2.51142				0.431827		1.07301		0.229428		+		0.711643	13	-162.281	351.582	3.77242	0.00103695
2668293	-1.54143			1.36496						0.785104	-2.5379	0.0706901		0.208003	0.421516		0.990542				+		0.649049	13	-162.283	351.585	3.77487	0.00103568
2654990	-1.50628	-0.158669		1.49808	0.28416					1.04047	-2.48086						0.989478				+		0.714385	12	-163.357	351.585	3.7754	0.0010354
2667301	-1.54184			1.36706			0.0246313			0.821133	-2.52404			0.207008	0.422149		0.987251				+		0.66364	13	-162.284	351.587	3.77721	0.00103447
3703558	-1.51461	-0.166444		1.31933						0.986958	-2.47091						1.01088				+	0.263962	0.632259	12	-163.359	351.589	3.77889	0.0010336
570117	-1.50776			1.35749						0.691416	-2.35002			0.301421	0.410738		0.898693				+			11	-164.433	351.602	3.79162	0.00102704
2745093	-1.52349			1.34633						0.812785	-2.47266				0.483406	0.213822	0.862955	-0.144673			+		0.668671	13	-162.294	351.607	3.79743	0.00102406
2663303	-1.53467		-0.18221	1.36305					-0.157905	0.92584	-2.4572				0.433239		1.0222				+		0.747309	13	-162.295	351.61	3.79991	0.00102279
2655749	-1.43523			1.26301							-2.56757	0.842829					0.89725				+		0.476412	10	-165.5	351.611	3.80084	0.00102232
2724613	-1.52418			1.35075						0.87247	-2.45355			0.262636			0.944153	-0.12074			+		0.63783	12	-163.371	351.613	3.80258	0.00102143
2654741	-1.37903			1.31229		0.507366					-2.24743						0.843777				+		0.53645	10	-165.503	351.617	3.80706	0.00101914
2657029	-1.60457			1.30207						1.02445	-2.32514		+				0.908761				+		0.655502	12	-163.376	351.623	3.81322	0.00101601
2659141	-1.52523			1.36367				-0.0594688		0.858583	-2.45248			0.261056			0.946974				+		0.643264	12	-163.376	351.624	3.8138	0.00101572
2728711	-1.52915		-0.180584	1.3468						0.948434	-2.50512				0.438446		0.989054	-0.191224			+		0.750617	13	-162.305	351.629	3.81906	0.00101305
2802437	-1.53659			1.31566						0.743199	-2.42698					0.258187	0.972114		0.488349		+		0.597405	12	-163.383	351.637	3.827	0.00100903
2794309	-1.55099			1.35552				-0.129385		0.772903	-2.48569				0.440571		1.08689		0.32448		+		0.669132	13	-162.314	351.647	3.83726	0.00100387
2663176	-1.53348	-0.124548	-0.155587	1.35176						0.9485	-2.54733				0.434929		1.05672				+		0.755748	13	-162.314	351.648	3.83828	0.00100336
2810439	-1.52745		-0.358878	1.36386				-0.534669			-2.49838				0.56957	0.997319	0.897253		1.0397		+		0.58735	14	-161.236	351.651	3.8411	0.00100194
2655117	-1.50524			1.51063	0.285444				-0.141382	1.00932	-2.38002						0.932078				+		0.693108	12	-163.391	351.653	3.84324	0.00100087
558613	-1.45405			1.27835		0.437437					-2.3536	0.817857					0.846306				+			10	-165.524	351.659	3.84925	0.000997871
2660101	-1.52598			1.35387						0.837483	-2.46748	0.0616198		0.263971			0.950087				+		0.62729	12	-163.395	351.662	3.85233	0.000996336
2794246	-1.54868	-0.138017		1.33692						0.82844	-2.53902				0.43736		1.1375		0.261642		+		0.677933	13	-162.322	351.664	3.85438	0.000995313
2668037	-1.48399			1.31411							-2.67408	0.714289		0.295228	0.458092		0.976471				+		0.471811	12	-163.397	351.666	3.85594	0.000994539
3703685	-1.51402			1.3321					-0.146653	0.95481	-2.36363						0.949759				+	0.263331	0.609989	12	-163.398	351.667	3.85723	0.000993895
2659109	-1.52525			1.35817			-0.00520926			0.873726	-2.45452			0.263404			0.948264				+		0.636576	12	-163.398	351.668	3.85825	0.000993389
3719941	-1.50696			1.32702						0.93732	-2.40526					0.118	0.865345				+	0.265759	0.599979	12	-163.399	351.67	3.85995	0.000992545
582165	-1.41046			1.33842		0.477411					-2.19244				0.593165	0.442324	0.631695				+			11	-164.47	351.676	3.86622	0.000989441
2794373	-1.5516			1.34745					-0.151692	0.791244	-2.4423				0.437318		1.10192		0.28903		+		0.657368	13	-162.328	351.677	3.86659	0.000989256
2679589	-1.52414			1.35614			-0.0134371			0.814082	-2.47365				0.481696	0.219492	0.865155				+		0.666642	13	-162.332	351.684	3.87381	0.00098569
2680581	-1.52492			1.35348						0.800594	-2.4787	0.0218745			0.481771	0.215648	0.867072				+		0.665177	13	-162.333	351.685	3.87547	0.000984875
2785813	-1.46024			1.29024		0.486407					-2.29081						1.11042		0.711699		+		0.487606	11	-164.484	351.703	3.89291	0.00097632
713245	-1.50372			1.51769	0.34259	0.431785					-2.27294				0.557582	0.701197	0.882948		1.02012		+			13	-162.342	351.703	3.89319	0.000976185
2663061	-1.43279			1.35205		0.505171			-0.286424		-2.24904				0.543848		0.951235				+		0.563097	12	-163.419	351.709	3.89896	0.000973373
2663239	-1.53139		-0.16545	1.36368				-0.0575906		0.93059	-2.50151				0.437971		0.992196				+		0.751096	13	-162.35	351.719	3.90917	0.000968416
2720525	-1.50174			1.50085	0.286863					1.03199	-2.42523						0.903995	-0.116118			+		0.697279	12	-163.426	351.724	3.91443	0.000965871
3769093	-1.50996			1.31977						0.977587	-2.41111						0.920231	-0.136776			+	0.265904	0.613636	12	-163.428	351.728	3.91804	0.000964134
2859781	-1.54516			1.33526						0.819244	-2.48815				0.442629		1.06357	-0.136308	0.266079		+		0.662348	13	-162.361	351.741	3.93066	0.000958067
2798101	-1.51037			1.34435		0.453211					-2.45037			0.292269	0.461641		1.16011		0.593844		+		0.487031	13	-162.362	351.745	3.93458	0.000956192
2664199	-1.53183		-0.171937	1.35354						0.906564	-2.52055	0.0709422			0.437536		0.996589				+		0.73568	13	-162.366	351.751	3.94121	0.000953026
3703621	-1.51125			1.33373				-0.059989		0.962689	-2.41015						0.923382				+	0.261125	0.619929	12	-163.44	351.751	3.94126	0.000953003
2662997	-1.42885			1.36303		0.502252		-0.203864			-2.33166				0.551891		0.905443				+		0.595454	12	-163.443	351.757	3.94746	0.000950053
2679581	-1.51608			1.54554	0.293359	0.322546				0.731258	-2.41071				0.497923	0.268798	0.831203				+		0.669779	14	-161.289	351.758	3.94762	0.000949978
2663207	-1.53161		-0.170072	1.35714			0.00795385			0.944757	-2.50613				0.437467		0.993413				+		0.747757	13	-162.37	351.759	3.94869	0.000949467
2786055	-1.53386		-0.170467	1.33089						0.944995	-2.46323						1.04632		0.274943		+		0.702013	12	-163.445	351.761	3.95101	0.000948368
2656013	-1.5035			1.50474	0.29163					0.983458	-2.445	0.0884021					0.910225				+		0.683192	12	-163.445	351.762	3.95186	0.000947965
2793989	-1.4363			1.29025							-2.45075				0.511231		1.11547		0.609888		+		0.497504	11	-164.517	351.769	3.95901	0.000944583
2814533	-1.55647			1.37934				-0.457899			-2.52835			0.284335	0.507893	0.730607	0.983823		0.977729		+		0.477471	14	-161.297	351.774	3.96393	0.000942263
2655053	-1.50291			1.50733	0.286332			-0.00696096		1.03066	-2.42545						0.907049				+		0.697468	12	-163.452	351.775	3.96466	0.00094192
2655021	-1.50292			1.50823	0.288143		-0.00113882			1.03324	-2.42616						0.907677				+		0.696511	12	-163.453	351.777	3.96662	0.000940993
3703589	-1.51285			1.32384			0.0405798			0.971333	-2.41259						0.922619				+	0.269394	0.616697	12	-163.456	351.783	3.97326	0.000937875
3704581	-1.51167			1.32496						0.954758	-2.42031	0.0410364					0.92545				+	0.263464	0.607299	12	-163.462	351.796	3.98587	0.000931982
2663238	-1.5339	-0.17389		1.3576				-0.108329		0.87429	-2.53467				0.446		1.05926				+		0.722462	13	-162.39	351.8	3.9897	0.000930199
2655110	-1.52731	-0.309566		1.3334					-0.336972	0.927855	-2.42468						1.14365				+		0.704613	12	-163.467	351.806	3.99561	0.000927452
2795269	-1.5477			1.33967						0.787448	-2.5018	0.054275			0.441146		1.07223		0.273693		+		0.652791	13	-162.394	351.808	3.99803	0.000926334
1761813	-1.50656			1.30781		0.414908					-2.2689				0.550487	0.60461	0.909024		0.884809		+	0.277474		13	-162.394	351.809	3.99852	0.000926106
2794277	-1.54759			1.34209			0.00866566			0.816619	-2.49087				0.441073		1.07005		0.273595		+		0.662513	13	-162.396	351.811	4.00065	0.00092512
2663965	-1.47647			1.43969	0.208494	0.452225					-2.53166	0.732176			0.512883		0.952607				+		0.524746	13	-162.398	351.816	4.00628	0.00092252
2655111	-1.51929		-0.217749	1.34814					-0.177162	1.00548	-2.40342						0.98487				+		0.74138	12	-163.474	351.819	4.00948	0.000921045
697093	-1.52298			1.31926						0.662681	-2.31951				0.439315		1.03461		0.461985		+			11	-164.542	351.82	4.01012	0.000920751
582405	-1.48383			1.33839						0.671143	-2.28824				0.50091	0.304996	0.726061				+			11	-164.544	351.823	4.013	0.000919427
3711509	-1.41343			1.33605		0.501159					-2.32801				0.551982		0.906018				+	0.183439	0.51704	12	-163.476	351.824	4.01381	0.000919051
2728710	-1.53141	-0.153022		1.33729						0.898486	-2.53069				0.447387		1.04473	-0.164032			+		0.709458	13	-162.402	351.824	4.01419	0.000918877
2810381	-1.4732			1.49356	0.33662						-2.45652				0.563059	0.718733	0.905138		0.951904		+		0.453689	13	-162.403	351.826	4.01561	0.000918224
2138885	-1.50324			1.38062						0.89821	-2.25308				0.455097		1.01007						0.648083	9	-166.666	351.831	4.02089	0.000915803
2667013	-1.41334			1.33914							-2.5143			0.364518	0.480095		0.913889				+		0.507512	11	-164.548	351.832	4.02228	0.000915168
2802197	-1.49072			1.29119		0.436676					-2.29634					0.498296	0.954603		0.894861		+		0.451236	12	-163.481	351.834	4.02397	0.000914395
3712533	-1.48403			1.31182		0.439367					-2.51767	0.684567			0.513614		0.964317				+	0.190836	0.473078	13	-162.409	351.838	4.02769	0.000912694
697877	-1.52712			1.29714		0.43808					-2.40158	0.632549			0.479255		1.08556		0.531997		+			12	-163.491	351.853	4.04345	0.000905532
828165	-1.70516			1.3204						0.739153	-2.2368				0.435666		0.576074			+	+			12	-163.497	351.865	4.05516	0.000900247
2680325	-1.45798			1.29642							-2.5842	0.662028			0.546203	0.308342	0.799559				+		0.489515	12	-163.499	351.869	4.05867	0.000898668
2794269	-1.54869			1.51664	0.272372	0.335068				0.721412	-2.42577				0.447123		1.08791		0.363424		+		0.659795	14	-161.345	351.869	4.05894	0.000898546
2654984	-1.51837	-0.134102	-0.188829	1.33581						1.03139	-2.50147						1.01894				+		0.751883	12	-163.503	351.877	4.06681	0.000895017
1761797	-1.47343			1.28069							-2.34996				0.553237	0.66165	0.881357		0.914458		+	0.301965		12	-163.506	351.883	4.0734	0.000892072
705045	-1.48993			1.2838		0.432858					-2.19481					0.538979	0.905039		0.997672		+			11	-164.578	351.891	4.08108	0.000888655
2795013	-1.49533			1.27961							-2.61905	0.679575			0.486577		1.11513		0.441226		+		0.473772	12	-163.512	351.895	4.08515	0.000886847
569877	-1.43248			1.35464		0.462422					-2.28092			0.353828	0.480716		0.864604				+			11	-164.581	351.897	4.0875	0.000885805
2683413	-1.45741			1.36879		0.43954					-2.40849			0.28353	0.537451	0.388558	0.756121				+		0.506172	13	-162.44	351.899	4.08924	0.000885037
1614613	-1.49479			1.33475		0.327832				0.672828	-2.21782				0.461124		0.88049				+	0.35338		12	-163.514	351.9	4.09036	0.000884541
2720519	-1.51371		-0.21468	1.33283						1.03138	-2.45746						0.947969	-0.169309			+		0.746237	12	-163.516	351.903	4.09275	0.000883483
2728837	-1.53177			1.34948					-0.128416	0.870359	-2.43698				0.448891		0.986745	-0.151524			+		0.689942	13	-162.442	351.903	4.09281	0.000883459
2664198	-1.53384	-0.154433		1.34173						0.851795	-2.55091	0.084388			0.446042		1.05353				+		0.695733	13	-162.445	351.909	4.09947	0.000880521
2925319	-1.72958		-0.29178	1.33776						0.943826	-2.45591				0.414579		0.749654			+	+		0.6698	14	-161.365	351.91	4.10026	0.000880171
713229	-1.46953			1.49174	0.342757						-2.36087				0.56185	0.759046	0.857393		1.05395		+			12	-163.522	351.915	4.10532	0.00087795
2786054	-1.53803	-0.15114		1.31708						0.887542	-2.4878						1.1139		0.316132		+		0.6606	12	-163.524	351.919	4.10909	0.000876295
2925325	-1.70145			1.52299	0.319418					0.933637	-2.42272				0.426948		0.718653			+	+		0.621172	14	-161.37	351.919	4.10915	0.000876269
2663206	-1.53347	-0.149091		1.34631			0.00928243			0.897659	-2.53173				0.445878		1.04747				+		0.710169	13	-162.451	351.921	4.11079	0.000875552
2786117	-1.53998			1.33631				-0.132698		0.828896	-2.43234						1.05976		0.384775		+		0.649443	12	-163.525	351.922	4.11223	0.000874922
570901	-1.50326			1.33038		0.40999					-2.45373	0.699853		0.292603	0.456982		0.927557				+			12	-163.527	351.925	4.11536	0.000873553
2786181	-1.54107			1.3286					-0.170716	0.845476	-2.38095						1.0784		0.348858		+		0.636763	12	-163.528	351.928	4.11759	0.00087258
570885	-1.48093			1.30956							-2.56784	0.789489		0.340299	0.44422		0.923242				+			11	-164.597	351.929	4.11945	0.000871767
2728773	-1.52927			1.35333				-0.079393		0.870642	-2.47404				0.452312		0.963583	-0.162494			+		0.700632	13	-162.455	351.93	4.12007	0.000871496
709125	-1.49879			1.30697							-2.35508			0.449156		0.571064	0.937967		0.972012		+			11	-164.6	351.936	4.12587	0.000868972
2658837	-1.41713			1.34448		0.453661					-2.3172			0.379526			0.887851				+		0.495027	11	-164.604	351.943	4.13273	0.000865998
2810637	-1.53944			1.55158	0.369281					0.655428	-2.48951				0.489014	0.456439	0.949467		0.591397		+		0.601485	14	-161.384	351.947	4.1371	0.000864107
688901	-1.51688			1.30141						0.733469	-2.27085						1.01185		0.519932		+			10	-165.668	351.948	4.13754	0.000863917
2679381	-1.44604			1.38187		0.459385		-0.321825			-2.33256				0.598382	0.485629	0.692836				+		0.575654	13	-162.464	351.948	4.1378	0.000863807
2667293	-1.53466			1.52706	0.245076	0.310438				0.763792	-2.45403			0.17933	0.434753		0.976699				+		0.670123	14	-161.39	351.961	4.15062	0.000858288
2663365	-1.53296			1.3622				-0.0439029	-0.110365	0.863066	-2.44178				0.447751		0.987481				+		0.694605	13	-162.473	351.965	4.1553	0.000856278
2810517	-1.5333			1.33724		0.432225			-0.268595		-2.31219				0.550208	0.554807	1.01629		0.806701		+		0.480145	14	-161.394	351.968	4.15781	0.000855208
2663333	-1.53539			1.35439			0.0449855		-0.140802	0.861156	-2.43686				0.448598		0.991456				+		0.694971	13	-162.474	351.968	4.15804	0.000855107
2810461	-1.54526			1.54925	0.297439	0.402599		-0.433021			-2.38375				0.560323	0.765666	0.955855		1.04979		+		0.519924	15	-160.309	351.969	4.1592	0.000854612
2811413	-1.53743			1.31773		0.418911					-2.46695	0.327962			0.539832	0.471386	0.988915		0.687773		+		0.47194	14	-161.397	351.975	4.16453	0.000852339
2655047	-1.51554		-0.201252	1.34693				-0.0480714		1.01618	-2.45435						0.950726				+		0.745436	12	-163.552	351.975	4.16514	0.000852079
2663269	-1.53388			1.35851			0.0742719	-0.105573		0.851578	-2.47684				0.453544		0.96483				+		0.711985	13	-162.48	351.98	4.1702	0.000849923
3728149	-1.52635			1.36314		0.312234				0.695511	-2.40408				0.493612	0.219603	0.870639				+	0.223047	0.602805	14	-161.403	351.986	4.17641	0.000847289
2664325	-1.53339			1.35657					-0.129005	0.858331	-2.4427	0.0223398			0.447011		0.991878				+		0.686354	13	-162.484	351.988	4.17782	0.000846692
2728741	-1.53021			1.34228			0.0294315			0.884948	-2.47879				0.45267		0.964064	-0.157887			+		0.695952	13	-162.488	351.996	4.18561	0.0008434
2729733	-1.52951			1.3414						0.855734	-2.4904	0.0608261			0.451912		0.967198	-0.156423			+		0.682581	13	-162.49	351.999	4.18876	0.000842072
2656007	-1.51617		-0.206728	1.33846						0.994762	-2.47011	0.0618248					0.954426				+		0.732552	12	-163.564	351.999	4.18927	0.000841859
558597	-1.42922			1.25522							-2.46643	0.925814					0.839081				+			9	-166.75	351.999	4.18936	0.000841823
2655015	-1.51459		-0.208141	1.34469			-0.0262153			1.03514	-2.45656						0.953518				+		0.739891	12	-163.564	352	4.18978	0.000841643
1615381	-1.47494			1.29435		0.425885					-2.40555	0.767622			0.502924		0.904546				+	0.2957		12	-163.564	352	4.18979	0.000841638
2810631	-1.54571		-0.345485	1.34397						0.667799	-2.54318				0.492026	0.560258	0.930172		0.490301		+		0.686433	14	-161.413	352.006	4.19647	0.000838832
2794069	-1.50624			1.35276		0.476834		-0.288412			-2.36912				0.506099		1.16632		0.686855		+		0.558955	13	-162.495	352.009	4.19889	0.000837818
2917141	-1.67877			1.33121		0.295123				0.805835	-2.29843						0.712763			+	+		0.586581	13	-162.497	352.013	4.20335	0.000835953
2810445	-1.51964			1.52312	0.294155			-0.472896			-2.4496				0.561338	0.8375	0.926854		1.10254		+		0.505033	14	-161.417	352.014	4.20363	0.000835838
2810375	-1.4806		-0.282899	1.30244							-2.50003				0.565828	0.798159	0.888326		0.868239		+		0.523218	13	-162.498	352.016	4.20645	0.000834658
717381	-1.55567			1.37079				-0.408699			-2.40985			0.335267	0.493433	0.75887	0.936772		1.0601		+			13	-162.499	352.018	4.20773	0.000834127
2798357	-1.56786			1.36953		0.329921				0.597659	-2.47311			0.198075	0.428262		1.11522		0.345882		+		0.611882	14	-161.423	352.025	4.21525	0.000830995
2664261	-1.531			1.36005				-0.0726064		0.858239	-2.48117	0.0261419			0.450293		0.96918				+		0.69567	13	-162.504	352.027	4.21742	0.000830092
2683669	-1.53884			1.38394		0.31691				0.61575	-2.45257			0.191694	0.472328	0.2271	0.880977				+		0.625707	14	-161.424	352.027	4.21746	0.000830075
2665237	-1.6235			1.33863		0.334192				0.815898	-2.31811		+		0.452137		0.957639				+		0.659177	14	-161.426	352.031	4.22093	0.000828639
3711767	-1.53359		-0.179523	1.36453		0.309831				0.831936	-2.43652				0.448788		0.999571				+	0.2274	0.68262	14	-161.427	352.034	4.22401	0.000827363
2814549	-1.57662			1.39769		0.371946		-0.426362			-2.45394			0.233675	0.517016	0.667352	1.00731		0.933763		+		0.495371	15	-160.341	352.034	4.22431	0.00082724
2662941	-1.40912			1.4094	0.113115	0.51495					-2.33026				0.554324		0.896675				+		0.566172	12	-163.582	352.035	4.22533	0.000826816
2917127	-1.71987		-0.325825	1.32468						1.02044	-2.38995						0.704606			+	+		0.66636	13	-162.509	352.037	4.22677	0.000826222
3842837	-1.55255			1.34882		0.324481				0.684878	-2.41994				0.452234		1.08755		0.310928		+	0.214382	0.594309	14	-161.431	352.041	4.231	0.000824478
3711773	-1.52485			1.48891	0.212113	0.309182				0.823975	-2.41271				0.456663		0.964727				+	0.180168	0.651456	14	-161.431	352.041	4.23128	0.00082436
3858965	-1.51358			1.32066		0.426695					-2.37632				0.557264	0.56878	0.959608		0.80137		+	0.178474	0.434395	14	-161.432	352.043	4.23328	0.000823537
787205	-1.78855			1.23821						0.729518	-2.12195									+	+			10	-165.716	352.043	4.23328	0.000823537
2679567	-1.50848		-0.347296	1.54503	0.305098					0.915287	-2.51904				0.484394	0.460467	0.784361				+		0.768655	14	-161.433	352.045	4.23548	0.000822631
2802261	-1.53166			1.34598		0.400323		-0.462111			-2.31521					0.625363	0.975131		1.05817		+		0.495186	13	-162.517	352.054	4.24373	0.000819245
2663959	-1.48667		-0.104293	1.31896		0.45433					-2.53701	0.704252			0.510959		0.975954				+		0.546521	13	-162.518	352.056	4.24561	0.000818476
2851589	-1.53452			1.31795						0.877234	-2.4333						1.03672	-0.0986282	0.325171		+		0.643095	12	-163.592	352.056	4.24592	0.00081835
2659861	-1.48165			1.31823		0.404665					-2.49353	0.65749		0.314648			0.940896				+		0.461222	12	-163.594	352.059	4.24857	0.000817263
3715861	-1.54104			1.37325		0.302398				0.722339	-2.44746			0.16813	0.438351		0.990259				+	0.204564	0.604904	14	-161.442	352.063	4.25289	0.000815501
795397	-1.80805			1.24619						0.655292	-2.18944				0.384451					+	+			11	-164.664	352.064	4.25396	0.000815066
2663199	-1.52734		-0.152928	1.51256	0.23544	0.320757				0.863753	-2.43818				0.448571		0.980609				+		0.746841	14	-161.448	352.076	4.26608	0.000810139
2664229	-1.53256			1.34683			0.0334166			0.845095	-2.49559	0.0705558			0.451485		0.971076				+		0.684922	13	-162.53	352.079	4.26875	0.00080906
2728469	-1.4179			1.33483		0.510463					-2.33111				0.55572		0.897316	-0.138027			+		0.561885	12	-163.605	352.082	4.27177	0.000807839
700949	-1.50851			1.33568		0.444102					-2.33353			0.343474	0.440212		1.12446		0.684686		+			12	-163.609	352.089	4.27871	0.000805042
713269	-1.51035			1.34278		0.456641	-0.268956				-2.26368				0.552476	0.672506	0.913977		0.972858		+			13	-162.536	352.092	4.28216	0.000803651
2786085	-1.53552			1.3253			-0.0233741			0.879509	-2.43386						1.04427		0.335273		+		0.638883	12	-163.61	352.092	4.28238	0.000803566
2663958	-1.48973	-0.113384		1.3122		0.441914					-2.5623	0.691991			0.512552		1.02147				+		0.529499	13	-162.537	352.093	4.28293	0.000803343
2787077	-1.5366			1.32082						0.852717	-2.44341	0.0417106					1.04318		0.331202		+		0.635509	12	-163.612	352.095	4.28462	0.000802664
2665285	-1.72441			1.33992				-0.497176		0.898882	-2.25629		+		0.426915		0.939046				+		0.679679	14	-161.459	352.098	4.28756	0.000801486
2659845	-1.46281			1.29876							-2.59407	0.741965		0.367816			0.935169				+		0.44319	11	-164.684	352.102	4.29241	0.000799544
2664085	-1.48971			1.32404		0.45127			-0.122487		-2.46677	0.637353			0.51352		0.980737				+		0.523346	13	-162.543	352.106	4.29628	0.000797999
3728135	-1.51815		-0.361157	1.35458						0.8784	-2.50954				0.479121	0.417221	0.824109				+	0.266736	0.693155	14	-161.465	352.11	4.29955	0.000796695
2659101	-1.51664			1.52387	0.26438	0.286111				0.828809	-2.3935			0.234178			0.935284				+		0.647193	13	-162.546	352.111	4.30077	0.000796211
713477	-1.52678			1.31495						0.411746	-2.34871				0.509626	0.508172	0.902322		0.731819		+			12	-163.62	352.111	4.30131	0.000795995
2790165	-1.5569			1.35359		0.308426				0.642187	-2.40888			0.254745			1.09574		0.405487		+		0.582952	13	-162.55	352.119	4.3095	0.00079274
2729493	-1.48693			1.31176		0.449886					-2.51787	0.673937			0.517801		0.957027	-0.1401			+		0.51978	13	-162.55	352.12	4.30957	0.000792714
2662965	-1.42213			1.33729		0.502379	0.0587893				-2.33389				0.555009		0.90067				+		0.570465	12	-163.627	352.126	4.31604	0.000790153
562693	-1.46023			1.29517							-2.49669	0.809646		0.40976			0.887472				+			10	-165.758	352.127	4.31658	0.000789943
709141	-1.52437			1.32316		0.382383					-2.27017			0.393384		0.520076	0.958601		0.951172		+			12	-163.628	352.127	4.31729	0.000789662
2662934	-1.4187	-0.0489102		1.33993		0.507746					-2.34779				0.553		0.927364				+		0.567655	12	-163.63	352.132	4.32164	0.000787945
1615365	-1.44906			1.26736							-2.51638	0.873538			0.49868		0.898419				+	0.322901		11	-164.7	352.136	4.32568	0.000786353
688661	-1.45624			1.27877		0.484512					-2.17779						1.07037		0.809934		+			10	-165.767	352.145	4.33541	0.000782539
2667287	-1.54577		-0.167342	1.38539		0.315955				0.754558	-2.48154			0.180628	0.429685		1.01135				+		0.706797	14	-161.484	352.147	4.337	0.000781916
2917133	-1.68685			1.52028	0.340944					1.00485	-2.35864						0.668291			+	+		0.612848	13	-162.564	352.147	4.33709	0.000781882
2662935	-1.41823		-0.0140766	1.34264		0.51164					-2.33355				0.553669		0.90394				+		0.566771	12	-163.638	352.148	4.33781	0.000781599
2810693	-1.55883			1.3654				-0.344693		0.406992	-2.47511				0.513897	0.549611	0.971168		0.725061		+		0.583864	14	-161.485	352.15	4.33986	0.000780801
2810421	-1.51548			1.34244		0.453838	-0.171103				-2.37682				0.55837	0.611824	0.963987		0.854358		+		0.450793	14	-161.485	352.15	4.34036	0.000780605
2786077	-1.53597			1.51043	0.298961	0.315948				0.794657	-2.3751						1.05951		0.427246		+		0.641119	13	-162.566	352.151	4.34093	0.000780382
567045	-1.50089			1.31536						0.551097	-2.39288	0.429267			0.459598		0.889927				+			11	-164.708	352.152	4.3419	0.000780002
2663989	-1.49184			1.31248		0.440474	0.0679799				-2.52065	0.6746			0.516705		0.959163				+		0.529699	13	-162.567	352.153	4.34287	0.000779626
958997	-1.71366			1.29264		0.464154					-2.19562				0.474295		0.801093		0.729384	+	+			13	-162.57	352.16	4.34985	0.000776909
2655046	-1.51767	-0.189509		1.33865				-0.105865		0.947243	-2.48478						1.0175				+		0.708927	12	-163.644	352.16	4.35003	0.00077684
583189	-1.47655			1.31558		0.429926					-2.36835	0.643511			0.544841	0.305076	0.751998				+			12	-163.645	352.162	4.3524	0.000775918
2664021	-1.48818			1.32544		0.450081		-0.0522862			-2.51219	0.650095			0.516739		0.960362				+		0.529654	13	-162.572	352.163	4.35263	0.000775829
2811397	-1.51077			1.28797							-2.55615	0.408168			0.536904	0.51134	0.965221		0.701033		+		0.449383	13	-162.573	352.165	4.35539	0.000774761
2786837	-1.50784			1.2787		0.437817					-2.45868	0.605122					1.10344		0.542943		+		0.465031	12	-163.65	352.172	4.36232	0.000772081
2789909	-1.49389			1.32476		0.437985					-2.36467			0.365352			1.14926		0.684259		+		0.450585	12	-163.652	352.175	4.36536	0.000770905
2671366	-1.51325	-0.160875		1.32811						0.935494	-2.47164					0.105238	0.95184				+		0.683916	12	-163.652	352.176	4.36637	0.000770519
2802245	-1.5066			1.32414				-0.500714			-2.38054					0.698431	0.946592		1.10868		+		0.48339	12	-163.653	352.177	4.36744	0.000770105
714261	-1.53882			1.30926		0.410414					-2.36078	0.371006			0.532898	0.504109	0.938838		0.774812		+			13	-162.582	352.184	4.37423	0.000767495
3712517	-1.45726			1.28102							-2.62022	0.796807			0.506213		0.954147				+	0.227286	0.444467	12	-163.656	352.184	4.3743	0.000767469
697861	-1.49669			1.27164							-2.51524	0.743961			0.476761		1.07875		0.516908		+			11	-164.729	352.194	4.38415	0.000763698
819973	-1.6913			1.30377						0.813301	-2.16895						0.531985			+	+			11	-164.73	352.196	4.38621	0.000762912
714245	-1.51184			1.28341							-2.46057	0.449216			0.533398	0.540822	0.920957		0.784365		+			12	-163.664	352.199	4.38902	0.000761842
2663325	-1.52855			1.52145	0.248159	0.32492			-0.1514	0.792368	-2.36554				0.456245		0.985737				+		0.695196	14	-161.512	352.203	4.39302	0.00076032
2679637	-1.52796			1.38838		0.332734		-0.165741		0.611533	-2.40161				0.509262	0.273342	0.840658				+		0.665119	14	-161.514	352.207	4.39694	0.00075883
692757	-1.49422			1.31864		0.431766					-2.2609			0.410505			1.11867		0.768681		+			11	-164.738	352.211	4.40105	0.000757271
562709	-1.47994			1.31222		0.396601					-2.39045	0.72647		0.359538			0.891425				+			11	-164.739	352.212	4.4024	0.000756761
2720518	-1.51581	-0.168695		1.32076						0.971757	-2.47943						1.00364	-0.132451			+		0.69725	12	-163.671	352.213	4.40315	0.000756476
3056389	-1.73121			1.31642						0.752111	-2.43137				0.42398		0.864526		0.362423	+	+		0.547256	14	-161.521	352.221	4.41105	0.000753494
697109	-1.53407			1.33144		0.375814				0.494179	-2.2488				0.453961		1.05126		0.514044		+			12	-163.679	352.23	4.42051	0.00074994
2130693	-1.48906			1.36466						0.974834	-2.19939						0.962091						0.634589	8	-167.918	352.234	4.42413	0.000748583
2671429	-1.50816			1.34669				-0.11309		0.882543	-2.41144					0.149226	0.845003				+		0.670159	12	-163.684	352.239	4.42907	0.000746738
2679319	-1.4234		-0.263092	1.354		0.48349					-2.35538				0.599841	0.55369	0.679728				+		0.598669	13	-162.61	352.24	4.43011	0.000746347
2671493	-1.51257			1.33961					-0.147545	0.900291	-2.3707					0.113492	0.8891				+		0.660135	12	-163.685	352.242	4.43169	0.00074576
2657093	-1.72148			1.31768				-0.511702		0.969718	-2.20242		+				0.894812				+		0.661257	13	-162.612	352.243	4.43327	0.00074517
705029	-1.45567			1.25942							-2.27919					0.597431	0.8786		1.02852		+			10	-165.819	352.249	4.43914	0.000742987
1606421	-1.47993			1.31538		0.306308				0.765568	-2.17015						0.836901				+	0.359558		11	-164.759	352.253	4.44327	0.000741455
3711893	-1.53575			1.36622		0.315003			-0.154491	0.748282	-2.35849				0.458944		1.00193				+	0.220966	0.623916	14	-161.537	352.254	4.44381	0.000741255
2646549	-1.46149			1.26902		0.428779					-2.24919				0.552009	0.646739					+		0.431861	11	-164.759	352.254	4.44408	0.000741153
2659095	-1.52949		-0.197143	1.37242		0.292192				0.825453	-2.42376			0.234026			0.97629				+		0.69132	13	-162.619	352.258	4.4483	0.000739593
2663198	-1.52747	-0.10367		1.51194	0.249034	0.313488				0.827212	-2.45385				0.455797		1.01365				+		0.710334	14	-161.541	352.262	4.45162	0.000738365
2728733	-1.52429			1.50942	0.249544	0.32123				0.817497	-2.41483				0.460983		0.955669	-0.147076			+		0.698811	14	-161.542	352.263	4.45307	0.000737829
549397	-1.44313			1.27484		0.43365					-2.15833				0.554777	0.647712					+			10	-165.826	352.264	4.45369	0.000737603
2794263	-1.55487		-0.138446	1.3609		0.338882				0.717844	-2.44735				0.447709		1.09146		0.282868		+		0.694472	14	-161.542	352.264	4.45369	0.000737601
2794325	-1.56123			1.37107		0.345588		-0.151328		0.606172	-2.42142				0.456575		1.10924		0.38656		+		0.653757	14	-161.544	352.267	4.45747	0.000736209
3707669	-1.52431			1.35857		0.277416				0.782994	-2.38276			0.225113			0.948689				+	0.210955	0.579772	13	-162.624	352.268	4.45798	0.000736019
2656006	-1.51796	-0.170352		1.32359						0.929843	-2.49701	0.075269					1.01116				+		0.684741	12	-163.699	352.269	4.45888	0.000735691
2683397	-1.42837			1.3448							-2.49868			0.347764	0.524025	0.430826	0.714962				+		0.4852	12	-163.699	352.269	4.45945	0.000735479
566029	-1.48236			1.45838	0.209894					0.827215	-2.27957				0.448849		0.855712				+			11	-164.768	352.271	4.46072	0.000735012
713365	-1.53114			1.3278		0.425274			-0.269234		-2.2042				0.543238	0.597207	0.956325		0.906281		+			13	-162.626	352.271	4.46147	0.000734738
2655014	-1.5164	-0.169369		1.3303			-0.0221334			0.976617	-2.48011						1.009				+		0.694164	12	-163.702	352.275	4.46531	0.000733327
2664221	-1.52686			1.5124	0.257276	0.330387				0.720491	-2.4507	0.16786			0.46071		0.965145				+		0.672036	14	-161.549	352.278	4.46803	0.000732333
2884357	-1.80297			1.22696						0.795305	-2.22822									+	+		0.421596	11	-164.772	352.278	4.4684	0.000732197
2921221	-1.69778			1.34002						0.834696	-2.39756			0.269733			0.728486			+	+		0.554213	13	-162.631	352.281	4.4709	0.00073128
2683655	-1.53175		-0.347797	1.37843						0.789413	-2.56429			0.210333	0.456711	0.418436	0.837301				+		0.722348	14	-161.553	352.285	4.47548	0.000729609
2794133	-1.49901			1.33349		0.486339			-0.299924		-2.27884				0.503989		1.18972		0.614097		+		0.520728	13	-162.634	352.287	4.47664	0.000729186
1610501	-1.49135			1.33038						0.78683	-2.27476			0.311905			0.872369				+	0.348804		11	-164.776	352.287	4.47731	0.000728942
2929413	-1.70763			1.34928						0.794186	-2.47821			0.206649	0.405417		0.771439			+	+		0.574866	14	-161.556	352.291	4.4814	0.00072745
2794389	-1.56205			1.36199		0.345675			-0.181864	0.627524	-2.36761				0.452659		1.12774		0.344551		+		0.639857	14	-161.558	352.295	4.48488	0.000726186
3777301	-1.53104			1.35191		0.310991				0.773633	-2.40952				0.463618		0.970906	-0.164468			+	0.224657	0.626595	14	-161.56	352.3	4.48996	0.000724345
2667413	-1.54865			1.38797		0.320118			-0.166819	0.670935	-2.40578			0.188697	0.437007		1.01745				+		0.648024	14	-161.561	352.301	4.49135	0.000723842
3711766	-1.53434	-0.111287		1.35533		0.30267				0.783941	-2.45179				0.458027		1.03358				+	0.223195	0.639511	14	-161.562	352.304	4.49447	0.000722715
2720645	-1.51555			1.334					-0.144484	0.940165	-2.37592						0.94161	-0.117042			+		0.67429	12	-163.717	352.306	4.49644	0.000722
2663949	-1.44964			1.41121	0.210389						-2.63931	0.848422			0.505805		0.942396				+		0.504081	12	-163.718	352.309	4.49852	0.000721252
570133	-1.51298			1.36898		0.34112				0.556912	-2.27893			0.277781	0.429714		0.899576				+			12	-163.72	352.312	4.50159	0.000720146
561941	-1.4991			1.35611		0.31777				0.627303	-2.21771			0.331843			0.868214				+			11	-164.788	352.312	4.50237	0.000719866
1761861	-1.5189			1.33053				-0.445202			-2.31969				0.550163	0.79536	0.892387		1.08014		+	0.303105		13	-162.647	352.314	4.50438	0.00071914
696837	-1.42838			1.28003							-2.33722				0.501996		1.07563		0.706858		+			10	-165.852	352.314	4.50449	0.0007191
3858949	-1.48025			1.28993							-2.44595				0.557417	0.631295	0.925998		0.837961		+	0.212044	0.40539	13	-162.648	352.316	4.50597	0.000718571
2671383	-1.50926		-0.336997	1.35634		0.303226				0.845066	-2.39955					0.299546	0.825558				+		0.734335	13	-162.65	352.319	4.50865	0.000717607
3859013	-1.52746			1.34863				-0.489781			-2.44477				0.55735	0.765526	0.946856		1.00601		+	0.201225	0.458028	14	-161.571	352.321	4.51105	0.000716748
2736901	-1.50872			1.32872						0.924612	-2.41579					0.110175	0.862237	-0.114924			+		0.665127	12	-163.725	352.322	4.51192	0.000716437
2802181	-1.45803			1.26391							-2.36987					0.561684	0.922714		0.929544		+		0.433256	11	-164.793	352.322	4.51209	0.000716375
2679701	-1.53279			1.37551		0.33292			-0.156839	0.648315	-2.36107				0.496099	0.219039	0.894005				+		0.65273	14	-161.571	352.322	4.51218	0.000716344
2663261	-1.52606			1.51703	0.243148	0.322298		-0.0326417		0.808029	-2.41441				0.4594		0.959507				+		0.701826	14	-161.574	352.327	4.51716	0.000714559
3711829	-1.53286			1.36949		0.313017		-0.0772066		0.753613	-2.40732				0.462631		0.974525				+	0.218435	0.635717	14	-161.574	352.328	4.5183	0.000714153
583173	-1.45066			1.28943							-2.47486	0.738207			0.544053	0.329044	0.730861				+			11	-164.797	352.329	4.51852	0.000714075
2663319	-1.5409		-0.187255	1.37906		0.33099			-0.184723	0.784135	-2.38426				0.449839		1.02905				+		0.73697	14	-161.577	352.333	4.52331	0.000712365
2875925	-1.51807			1.32321		0.436203					-2.3839				0.560993	0.563959	0.958211	-0.0616571	0.799713		+		0.479386	14	-161.579	352.339	4.52857	0.000710496
2663229	-1.52508			1.52038	0.251129	0.323492	-0.0180301			0.820852	-2.41562				0.45843		0.96069				+		0.696689	14	-161.581	352.341	4.5309	0.00070967
2655173	-1.51643			1.34336				-0.0318557	-0.132226	0.934624	-2.37923						0.942508				+		0.677015	12	-163.737	352.346	4.53554	0.000708025
2655141	-1.51762			1.3392			0.0165475		-0.150878	0.936927	-2.37549						0.945516				+		0.67539	12	-163.742	352.356	4.54648	0.000704162
2810390	-1.51914	-0.00429538		1.32663		0.435899					-2.38661				0.559743	0.565381	0.963377		0.804138		+		0.479938	14	-161.589	352.357	4.54709	0.000703947
3703575	-1.51648		-0.214501	1.34606		0.28749				0.927065	-2.38837						0.956923				+	0.240014	0.674878	13	-162.669	352.357	4.54748	0.00070381
2656133	-1.51684			1.34001					-0.147107	0.93685	-2.37693	0.00611463					0.945572				+		0.672733	12	-163.744	352.36	4.54959	0.000703067
2806277	-1.49758			1.30756							-2.44037			0.411806		0.540049	0.972249		0.887048		+		0.397194	12	-163.744	352.36	4.5498	0.000702994
3712789	-1.53387			1.35404		0.318449				0.699585	-2.43619	0.125317			0.46307		0.9796				+	0.220403	0.607509	14	-161.592	352.363	4.55337	0.000701739
2720581	-1.51259			1.33646				-0.0731596		0.944632	-2.41927						0.915337	-0.129444			+		0.685072	12	-163.748	352.367	4.55694	0.000700488
582149	-1.37102			1.31124							-2.28542				0.597544	0.484125	0.590126				+			10	-165.878	352.368	4.55778	0.000700193
713239	-1.51282		-0.166558	1.32138		0.432189					-2.28929				0.556998	0.709198	0.880275		0.927367		+			13	-162.674	352.368	4.55794	0.000700138
2671397	-1.50862			1.33739			-0.0243137			0.926814	-2.41532					0.11815	0.86279				+		0.660928	12	-163.748	352.368	4.55805	0.0007001
2672389	-1.5101			1.33329						0.907282	-2.42291	0.0306651				0.111701	0.86591				+		0.659633	12	-163.751	352.373	4.56284	0.000698426
2810501	-1.50078			1.30723					-0.270335		-2.38793				0.551105	0.620134	0.981277		0.846382		+		0.458199	13	-162.677	352.374	4.56406	0.000697998
2798085	-1.47503			1.32114							-2.54676			0.358552	0.444814		1.15072		0.600363		+		0.463522	12	-163.754	352.38	4.56987	0.000695975
2655007	-1.50893		-0.185185	1.50572	0.254676	0.29933				0.961704	-2.39356						0.936916				+		0.741623	13	-162.681	352.381	4.57131	0.000695472
2814725	-1.5631			1.35159						0.529806	-2.54351			0.239072	0.456968	0.392702	0.998101		0.529923		+		0.55515	14	-161.601	352.382	4.57241	0.000695091
689685	-1.51135			1.26911		0.432796					-2.35673	0.664476					1.06721		0.619435		+			11	-164.824	352.383	4.57302	0.000694878
565765	-1.35064			1.30108							-2.2911				0.548879		0.80389				+			9	-166.943	352.385	4.57465	0.000694314
2732821	-1.54342			1.37374		0.316399				0.699471	-2.45614			0.183926	0.442303		0.984467	-0.147173			+		0.65282	14	-161.603	352.386	4.57598	0.000693853
2667286	-1.54639	-0.102388		1.37699		0.308854				0.708998	-2.49394			0.183004	0.437506		1.0418				+		0.664694	14	-161.603	352.386	4.5765	0.000693671
2667349	-1.54499			1.39059		0.318181		-0.0804252		0.679418	-2.45335			0.182892	0.441933		0.987804				+		0.660822	14	-161.606	352.393	4.58268	0.00069153
2745109	-1.52827			1.36263		0.329232				0.675138	-2.40922				0.500507	0.216403	0.865255	-0.143741			+		0.657229	14	-161.606	352.393	4.58274	0.00069151
3711797	-1.53331			1.3595		0.309457	0.0187968			0.771525	-2.41125				0.462245		0.974857				+	0.225259	0.628748	14	-161.607	352.394	4.5838	0.000691145
2802453	-1.54457			1.32639		0.326826				0.590189	-2.3615					0.271541	0.985797		0.548405		+		0.577832	13	-162.689	352.397	4.58734	0.00068992
2892549	-1.82278			1.23374						0.723366	-2.29337				0.37403					+	+		0.413542	12	-163.763	352.398	4.58793	0.000689717
2663318	-1.54621	-0.237908		1.36804		0.316231			-0.302878	0.726316	-2.40486				0.453527		1.15039				+		0.702144	14	-161.609	352.398	4.58816	0.00068964
2679574	-1.5312	-0.0962829		1.36622		0.322001				0.685533	-2.44453				0.494805	0.213258	0.921345				+		0.669158	14	-161.61	352.399	4.58896	0.000689364
3859029	-1.55321			1.37375		0.39102		-0.451055			-2.38311				0.556877	0.693445	0.97702		0.954659		+	0.169933	0.480059	15	-160.524	352.399	4.58947	0.000689185
582421	-1.48939			1.35322		0.361275				0.522257	-2.21752				0.517174	0.30944	0.727929				+			12	-163.764	352.4	4.58958	0.000689149
3834645	-1.54022			1.32649		0.304374				0.754608	-2.36432						1.05736		0.367369		+	0.224817	0.572825	13	-162.692	352.404	4.59366	0.000687744
2728727	-1.53472		-0.182766	1.36215		0.326372				0.81229	-2.44197				0.455389		0.990861	-0.188759			+		0.740542	14	-161.614	352.408	4.59768	0.000686365
717397	-1.57716			1.38643		0.363979		-0.377567			-2.32844			0.288606	0.49958	0.699326	0.956176		1.02033		+			14	-161.615	352.41	4.60052	0.000685392
2794262	-1.55728	-0.0931748		1.35212		0.333467				0.672501	-2.46104				0.453635		1.13368		0.315493		+		0.656877	14	-161.619	352.418	4.60763	0.000682959
2655077	-1.51538			1.34163			0.0356211	-0.0848904		0.936087	-2.42092						0.917487				+		0.689554	12	-163.773	352.418	4.60838	0.000682703
2668309	-1.54631			1.37379		0.324489				0.613726	-2.48667	0.14348		0.186676	0.44189		0.993937				+		0.628637	14	-161.62	352.419	4.60891	0.000682519
2859797	-1.55446			1.34921		0.340418				0.663618	-2.42478				0.458233		1.08262	-0.130488	0.317078		+		0.646231	14	-161.62	352.42	4.6099	0.000682182
2806293	-1.52151			1.32588		0.389932					-2.3631			0.352847		0.48432	0.997292		0.86221		+		0.416258	13	-162.702	352.423	4.61343	0.000680982
2665229	-1.62807			1.53485	0.369283					1.06149	-2.3576		+		0.422448		0.936632				+		0.685233	14	-161.622	352.424	4.61388	0.000680826
2721541	-1.51312			1.32593						0.93475	-2.43174	0.0498893					0.918186	-0.123991			+		0.670019	12	-163.779	352.429	4.61907	0.000679062
2656069	-1.51405			1.34192				-0.0684882		0.937008	-2.42349	0.0165363					0.919596				+		0.681387	12	-163.78	352.431	4.62145	0.000678253
1614357	-1.38975			1.31696		0.493288					-2.19061				0.544175		0.833457				+	0.297709		11	-164.848	352.432	4.62225	0.000677983
2720549	-1.51268			1.32905			-0.000527836			0.963317	-2.42131						0.916649	-0.124361			+		0.677829	12	-163.78	352.432	4.62228	0.000677975
2657045	-1.61607			1.31368		0.313933				0.904413	-2.25516		+				0.908943				+		0.642915	13	-162.708	352.436	4.62571	0.000676812
1630981	-1.48246			1.32365						0.709477	-2.28425				0.488824	0.292244	0.742354				+	0.378414		12	-163.782	352.436	4.62632	0.000676605
3048197	-1.72273			1.29871						0.806218	-2.35882						0.832258		0.412165	+	+		0.533274	13	-162.709	352.437	4.62705	0.000676359
2679605	-1.52672			1.377		0.336187	-0.0636042			0.678842	-2.40714				0.498354	0.231264	0.864684				+		0.648235	14	-161.629	352.438	4.62821	0.000675966
1618693	-1.50338			1.33975						0.733252	-2.33704			0.257354	0.408735		0.905102				+	0.350348		12	-163.785	352.442	4.63173	0.000674777
561685	-1.40381			1.3377		0.449561					-2.19619			0.431973			0.828174				+			10	-165.916	352.443	4.63302	0.000674343
3973893	-1.67994			1.32979						0.874079	-2.42558				0.433258		0.778858			+	+	0.193991	0.569564	14	-161.632	352.444	4.63363	0.000674138
3703581	-1.50575			1.48142	0.233785	0.28687				0.912461	-2.36067						0.914263				+	0.186966	0.636125	13	-162.712	352.444	4.63402	0.000674004
586261	-1.4436			1.36265		0.431823					-2.28178			0.336953	0.526158	0.423974	0.679623				+			12	-163.787	352.446	4.6359	0.000673372
2795285	-1.55777			1.34896		0.34805				0.585258	-2.45312	0.13013			0.457833		1.09317		0.323945		+		0.624386	14	-161.634	352.447	4.63719	0.000672937
2680597	-1.53047			1.36503		0.334751				0.61921	-2.43007	0.0970993			0.498982	0.213276	0.874034				+		0.641902	14	-161.635	352.45	4.63986	0.000672039
3859205	-1.54555			1.32774						0.644877	-2.477				0.483891	0.367009	0.97256		0.475827		+	0.244676	0.541127	14	-161.636	352.452	4.64213	0.000671276
713493	-1.53768			1.32881		0.384475				0.234688	-2.27568				0.526363	0.522027	0.915891		0.788149		+			13	-162.718	352.455	4.64514	0.000670267
557837	-1.46778			1.45513	0.233214					0.916433	-2.23127						0.813993				+			10	-165.924	352.458	4.64822	0.000669238
2667317	-1.5442			1.38432		0.319073	-0.0217382			0.702095	-2.45684			0.185773	0.439574		0.989854				+		0.649913	14	-161.642	352.463	4.65281	0.000667703
2794293	-1.55535			1.36033		0.346069	-0.0451009			0.665895	-2.42477				0.454454		1.09361		0.332875		+		0.639124	14	-161.646	352.471	4.66101	0.000664969
569861	-1.39689			1.33359							-2.39109			0.417659	0.467066		0.849834				+			10	-165.93	352.472	4.66182	0.000664703
2646789	-1.52394			1.2589						0.577325	-2.35839				0.466567	0.554832					+		0.508748	11	-164.871	352.478	4.66822	0.000662578
688917	-1.52693			1.31089		0.356765				0.576802	-2.202						1.02801		0.573295		+			11	-164.872	352.479	4.66855	0.000662468
2663942	-1.46412	-0.167082		1.27952							-2.68404	0.810778			0.504051		1.04013				+		0.512876	12	-163.804	352.479	4.66889	0.000662355
2663255	-1.53696		-0.167031	1.37991		0.328159		-0.0691904		0.790313	-2.43766				0.455201		0.993804				+		0.741886	14	-161.65	352.48	4.66967	0.000662098
2663973	-1.47082			1.27454			0.158655				-2.62203	0.779889			0.510405		0.945214				+		0.521803	12	-163.804	352.48	4.66984	0.000662042
3842581	-1.47647			1.31515		0.483332					-2.36032				0.513203		1.1302		0.594617		+	0.172799	0.475571	13	-162.731	352.481	4.67137	0.000661535
2679445	-1.44357			1.35719		0.474294			-0.271019		-2.25877				0.583369	0.395211	0.770413				+		0.536462	13	-162.732	352.484	4.67354	0.000660816
717325	-1.50577			1.5253	0.345905						-2.44734			0.369767	0.490901	0.729509	0.90782		1.02795		+			13	-162.732	352.484	4.6738	0.000660731
2664215	-1.53812		-0.175907	1.36424		0.334975				0.723896	-2.47177	0.146139			0.455349		1.0011				+		0.713524	14	-161.652	352.484	4.67445	0.000660516
2656037	-1.51461			1.33256			0.00278411			0.933938	-2.43328	0.0518382					0.921978				+		0.669411	12	-163.808	352.488	4.67773	0.000659436
2663192	-1.53818	-0.081595	-0.163097	1.3687		0.320844				0.813914	-2.47084				0.452106		1.03638				+		0.743054	14	-161.654	352.488	4.67779	0.000659414
558853	-1.48619			1.29867						0.651364	-2.33246	0.394233					0.843967				+			10	-165.939	352.489	4.67894	0.000659037
2679623	-1.5195		-0.370659	1.38046				-0.185214		0.793707	-2.50935				0.496412	0.48534	0.790237				+		0.767797	14	-161.655	352.489	4.67896	0.000659028
2657037	-1.6235			1.52971	0.396917					1.14387	-2.29912		+				0.889812				+		0.670711	13	-162.741	352.501	4.69116	0.000655021
2659221	-1.53158			1.37373		0.296478			-0.183227	0.728091	-2.33597			0.245948			0.979943				+		0.621995	13	-162.742	352.504	4.69389	0.000654127
2794013	-1.47257			1.4225	0.173754	0.497006					-2.36221				0.512201		1.13253		0.642191		+		0.520998	13	-162.743	352.505	4.69538	0.00065364
713349	-1.49769			1.30163					-0.269829		-2.29202				0.54752	0.657827	0.927603		0.940861		+			12	-163.817	352.506	4.6962	0.000653372
2679325	-1.41366			1.47204	0.207248	0.484122					-2.32836				0.598512	0.449612	0.690213				+		0.539411	13	-162.744	352.508	4.69772	0.000652878
566149	-1.49484			1.33888					-0.148748	0.75467	-2.24021				0.4494		0.887194				+			11	-164.888	352.512	4.70192	0.000651508
2665301	-1.75			1.35873		0.352895		-0.544835		0.755654	-2.17471		+		0.44584		0.941495				+		0.667626	15	-160.582	352.516	4.70618	0.000650119
705109	-1.53058			1.33147		0.399742		-0.419085			-2.18511					0.666706	0.917275		1.15875		+			12	-163.823	352.518	4.70772	0.000649621
2663223	-1.5353		-0.17742	1.37684		0.33142	-0.0411645			0.816815	-2.44092				0.45207		0.997573				+		0.733393	14	-161.671	352.521	4.71131	0.000648456
1745669	-1.51787			1.30563						0.706077	-2.31259				0.432214		1.0316		0.414133		+	0.367284		12	-163.828	352.528	4.71768	0.000646392
574213	-1.47075			1.31754						0.794592	-2.22995					0.20351	0.727783				+			10	-165.962	352.534	4.72418	0.000644297
2658821	-1.38712			1.32542							-2.41067			0.449136			0.871694				+		0.478786	10	-165.963	352.538	4.7279	0.000643098
700933	-1.47172			1.31535							-2.43993			0.405077	0.42752		1.11911		0.687432		+			11	-164.903	352.541	4.73055	0.000642248
2671389	-1.49829			1.5281	0.302868	0.299609				0.856275	-2.3575					0.166181	0.827355				+		0.665276	13	-162.762	352.543	4.73264	0.000641575
2810438	-1.53472	-0.156077		1.35287				-0.522118			-2.50443				0.556824	0.761257	1.03066		1.00623		+		0.527497	14	-161.683	352.546	4.73552	0.000640654
3727893	-1.42488			1.34306		0.469457					-2.3255				0.590802	0.402998	0.72308				+	0.185149	0.491795	13	-162.763	352.546	4.73554	0.000640646
1761877	-1.54478			1.35249		0.381597		-0.407035			-2.2492				0.547477	0.728022	0.918029		1.03492		+	0.279025		14	-161.683	352.547	4.73659	0.000640311
2675477	-1.52302			1.36737		0.291354				0.712022	-2.38497			0.249968		0.1322	0.883146				+		0.6109	13	-162.764	352.547	4.73693	0.000640203
692997	-1.53526			1.33186						0.61277	-2.33077			0.363477			1.06379		0.530429		+			11	-164.908	352.551	4.74135	0.000638789
631557	-1.48939			1.32764						0.775873	-2.28054				0.456908		0.861263	-0.149536			+			11	-164.909	352.553	4.74336	0.000638146
567061	-1.50843			1.32636		0.381044				0.357446	-2.33697	0.494332			0.47714		0.89536				+			12	-163.841	352.554	4.74374	0.000638024
2683661	-1.52138			1.54887	0.301195					0.799517	-2.5135			0.207413	0.453499	0.274897	0.841837				+		0.648995	14	-161.687	352.554	4.74449	0.000637787
2138901	-1.50646			1.39564		0.340133				0.755545	-2.1858				0.470944		1.0137						0.637354	10	-165.973	352.556	4.74625	0.000637224
705093	-1.5038			1.31198				-0.456788			-2.25841					0.736101	0.892681		1.20675		+			11	-164.915	352.565	4.75495	0.000634461
2786071	-1.54239		-0.168759	1.34073		0.319583				0.79937	-2.39955						1.06366		0.330356		+		0.684047	13	-162.775	352.569	4.75936	0.00063306
692741	-1.4594			1.3022							-2.35896			0.473741			1.11336		0.764794		+			10	-165.982	352.575	4.76544	0.00063114
2925318	-1.69926	-0.168427		1.32703						0.865891	-2.48063				0.43189		0.841249			+	+		0.619992	14	-161.699	352.578	4.76761	0.000630455
2810709	-1.56941			1.38343		0.367014		-0.381179		0.205323	-2.40607				0.5358	0.587548	0.987119		0.815645		+		0.560612	15	-160.615	352.581	4.77142	0.000629257
713293	-1.51452			1.51222	0.300389			-0.420188			-2.32307				0.557078	0.875996	0.86863		1.19986		+			13	-162.786	352.592	4.78163	0.000626052
2659094	-1.5299	-0.119348		1.36144		0.283232				0.77098	-2.43455			0.239707			1.0086				+		0.642298	13	-162.787	352.594	4.78353	0.000625456
2810454	-1.55928	-0.110425		1.37794		0.392748		-0.474284			-2.42769				0.55689	0.689984	1.03563		0.954486		+		0.536554	15	-160.621	352.595	4.78476	0.000625073
795157	-1.72969			1.25145		0.456743					-2.0985				0.46601					+	+			11	-164.93	352.595	4.7852	0.000624934
713253	-1.4762			1.30791			-0.189087				-2.3536				0.557379	0.714659	0.883501		0.988338		+			12	-163.862	352.596	4.78624	0.00062461
828181	-1.70378			1.33658		0.340843				0.599292	-2.17246				0.452044		0.586826			+	+			13	-162.788	352.597	4.78652	0.000624521
2679687	-1.52535		-0.368566	1.36804					-0.186894	0.831755	-2.46898				0.48185	0.421979	0.851617				+		0.754861	14	-161.712	352.604	4.79384	0.00062224
2655133	-1.50885			1.51535	0.272027	0.303938			-0.1663	0.878253	-2.30912						0.93875				+		0.67932	13	-162.793	352.605	4.79464	0.000621993
1737477	-1.51093			1.28833						0.772956	-2.26522						1.00752		0.468227		+	0.370919		11	-164.935	352.606	4.7962	0.000621508
566053	-1.48942			1.34046			-0.0588709			0.788945	-2.28179				0.452009		0.868811				+			11	-164.936	352.607	4.7966	0.000621383
2790157	-1.54124			1.52182	0.299977					0.838577	-2.47223			0.26602			1.08016		0.398244		+		0.615347	13	-162.795	352.61	4.80022	0.00062026
566022	-1.49175	-0.0588112		1.3325						0.780878	-2.29876				0.453115		0.897576				+			11	-164.939	352.613	4.80281	0.000619458
713238	-1.51707	0.0630926		1.32192		0.432785					-2.25673				0.556301	0.609458	0.874535		0.909556		+			13	-162.797	352.613	4.80315	0.00061935
2679365	-1.41185			1.35326				-0.349175			-2.4059				0.59981	0.541129	0.63936				+		0.562597	12	-163.871	352.613	4.80331	0.000619301
2810647	-1.55553		-0.345471	1.35796		0.346817				0.499507	-2.47563				0.510212	0.576161	0.944213		0.552201		+		0.665949	15	-160.631	352.613	4.80345	0.000619258
557589	-1.35832			1.29976		0.509527					-2.11551						0.770503				+			9	-167.059	352.617	4.80693	0.000618183
778773	-1.51466			1.31536		0.429641					-2.27104				0.556048	0.604411	0.903896	-0.0613348	0.900411		+			13	-162.8	352.619	4.80884	0.000617592
2663943	-1.45959		-0.0729423	1.28918							-2.63779	0.810477			0.505098		0.961585				+		0.517387	12	-163.876	352.623	4.81307	0.000616288
2729477	-1.45994			1.2818							-2.62268	0.787279			0.510371		0.945924	-0.136532			+		0.498447	12	-163.876	352.624	4.81375	0.000616077
2810653	-1.54837			1.56025	0.359697	0.345347				0.487876	-2.42268				0.506634	0.472538	0.963444		0.64909		+		0.581677	15	-160.636	352.625	4.81497	0.000615702
566023	-1.49173		0.0290606	1.33513						0.769463	-2.28184				0.456848		0.863103				+			11	-164.947	352.628	4.81842	0.000614642
566813	-1.47096			1.41797	0.194088	0.444589					-2.41016	0.822329			0.503403		0.887113				+			12	-163.879	352.629	4.81915	0.000614416
566085	-1.49125			1.33362				0.0154483		0.78172	-2.28509				0.45401		0.866109				+			11	-164.951	352.637	4.82719	0.000611952
2659157	-1.52756			1.37457		0.293689		-0.0709824		0.742401	-2.38993			0.240144			0.946805				+		0.6347	13	-162.811	352.641	4.83138	0.000610672
1745429	-1.4661			1.29678		0.473364					-2.23892				0.499856		1.08842		0.677967		+	0.278604		12	-163.886	352.643	4.83306	0.000610158
2802445	-1.52636			1.53657	0.377396					0.773203	-2.42992					0.34854	0.947214		0.595305		+		0.600572	13	-162.812	352.644	4.83366	0.000609976
713223	-1.47831		-0.149972	1.29524							-2.37588				0.560974	0.758781	0.855854		0.959187		+			12	-163.887	352.646	4.83591	0.000609289
2664069	-1.46204			1.29247					-0.088646		-2.58612	0.760981			0.50681		0.964087				+		0.501487	12	-163.888	352.647	4.83728	0.00060887
2728853	-1.53752			1.36621		0.331305			-0.153844	0.728204	-2.36497				0.46554		0.993947	-0.14801			+		0.678336	14	-161.734	352.648	4.83783	0.000608703
2786821	-1.47941			1.25304							-2.56145	0.714838					1.09308		0.525952		+		0.447537	11	-164.956	352.648	4.83802	0.000608646
2925381	-1.70241			1.34512				-0.114052		0.829685	-2.42235				0.437713		0.748689			+	+		0.61546	14	-161.735	352.649	4.83907	0.000608329
549381	-1.40554			1.25346							-2.24816				0.560726	0.677587					+			9	-167.075	352.649	4.83932	0.000608252
2724629	-1.52662			1.361		0.291646				0.760244	-2.3914			0.242257			0.94411	-0.114014			+		0.628367	13	-162.815	352.65	4.84046	0.000607904
586245	-1.41341			1.34176							-2.38088			0.396888	0.515982	0.461166	0.644567				+			11	-164.959	352.654	4.84365	0.000606934
2663254	-1.53813	-0.133631		1.37481		0.319558		-0.111924		0.737485	-2.45984				0.463511		1.04036				+		0.707931	14	-161.739	352.657	4.84686	0.000605962
2655006	-1.50869	-0.122834		1.50447	0.272451	0.2904				0.917693	-2.40897						0.972442				+		0.698293	13	-162.819	352.658	4.84808	0.000605593
713309	-1.54124			1.53571	0.304455	0.400232		-0.381374			-2.24747				0.553158	0.807866	0.89277		1.15116		+			14	-161.74	352.659	4.84893	0.000605336
709189	-1.53625			1.35214				-0.406275			-2.32968			0.41273		0.693642	0.9484		1.12832		+			12	-163.894	352.66	4.84994	0.00060503
2745095	-1.51925		-0.361261	1.35028						0.860995	-2.52154				0.486816	0.412125	0.817506	-0.202846			+		0.760154	14	-161.741	352.661	4.85088	0.000604745
2660117	-1.52907			1.35965		0.299119				0.683389	-2.41801	0.128214		0.243915			0.951928				+		0.606825	13	-162.821	352.663	4.85261	0.000604222
1765893	-1.50822			1.31176							-2.43599			0.342506	0.486838	0.634847	0.926655		0.892206		+	0.266888		13	-162.823	352.665	4.85475	0.000603576
2811477	-1.5569			1.38523		0.401231		-0.477502			-2.37486	-0.0635027			0.562931	0.714107	0.973127		0.98737		+		0.527535	15	-160.657	352.666	4.85614	0.000603156
2786197	-1.55026			1.34002		0.327355			-0.200155	0.692798	-2.30669						1.1033		0.406738		+		0.61819	13	-162.824	352.668	4.85843	0.000602467
2786133	-1.54896			1.34871		0.326716		-0.154397		0.6733	-2.36891						1.08128		0.449288		+		0.633062	13	-162.825	352.669	4.85891	0.000602323
2875989	-1.55722			1.37731		0.400056		-0.452744			-2.39031				0.560968	0.687091	0.975432	-0.067986	0.950619		+		0.52348	15	-160.658	352.669	4.859	0.000602297
3728141	-1.51114			1.50436	0.26151					0.873164	-2.46664				0.477549	0.260276	0.835437				+	0.202288	0.630262	14	-161.745	352.67	4.86039	0.000601877
2789893	-1.46094			1.30634							-2.45427			0.431679			1.14091		0.68271		+		0.431897	11	-164.968	352.672	4.86232	0.000601298
2664005	-1.46113			1.29363				-0.0384869			-2.61854	0.770128			0.509226		0.949693				+		0.50611	12	-163.902	352.676	4.86644	0.000600058
2655127	-1.52357		-0.222896	1.36091		0.310547			-0.203232	0.875863	-2.3313						0.990544				+		0.72965	13	-162.829	352.679	4.86857	0.00059942
717341	-1.53231			1.54403	0.344521	0.39189					-2.35394			0.316642	0.498692	0.67929	0.927194		0.999849		+			14	-161.75	352.679	4.86908	0.000599267
2659125	-1.526			1.3719		0.297431	-0.0490088			0.76639	-2.39025			0.243205			0.949607				+		0.62193	13	-162.831	352.681	4.87116	0.000598644
2810469	-1.53676			1.35243			0.0751624	-0.513252			-2.45745				0.561075	0.745673	0.947466		0.993084		+		0.523021	14	-161.754	352.688	4.87757	0.000596728
2646533	-1.42559			1.24641							-2.33214				0.555635	0.678345					+		0.423087	10	-166.039	352.688	4.87821	0.000596538
2675463	-1.51691		-0.334965	1.36631						0.868958	-2.49148			0.266433		0.320802	0.841769				+		0.703449	13	-162.835	352.689	4.8794	0.000596183
2806341	-1.53532			1.35911				-0.450735			-2.43957			0.36582		0.663671	0.990648		1.04753		+		0.44505	13	-162.835	352.69	4.88026	0.000595927
2810485	-1.55781			1.38197		0.402021	-0.0157287	-0.448518			-2.39027				0.559494	0.692281	0.978669		0.959531		+		0.520212	15	-160.669	352.69	4.88039	0.000595889
2810581	-1.55864			1.38102		0.400172		-0.449705	-0.00914618		-2.38812				0.559291	0.687791	0.980333		0.955223		+		0.522931	15	-160.669	352.69	4.88045	0.000595871
2925077	-1.59749			1.32711		0.49608					-2.27999				0.53303		0.673465			+	+		0.470473	13	-162.836	352.692	4.88183	0.000595458
2728726	-1.53579	-0.112627		1.3547		0.31922				0.763342	-2.45554				0.464733		1.02593	-0.160585			+		0.694705	14	-161.756	352.692	4.88221	0.000595345
2728789	-1.53443			1.37021		0.329303		-0.0906382		0.730376	-2.41113				0.469504		0.966289	-0.160834			+		0.690936	14	-161.759	352.697	4.88727	0.000593843
2663381	-1.53863			1.37897		0.332086		-0.0489383	-0.133739	0.719337	-2.37014				0.464534		0.994096				+		0.683521	14	-161.761	352.702	4.89244	0.000592309
2814477	-1.50571			1.52387	0.339861						-2.53772			0.329141	0.500061	0.694384	0.945945		0.935049		+		0.424091	14	-161.762	352.704	4.89373	0.000591927
3703701	-1.51758			1.34568		0.293042			-0.16945	0.829799	-2.29725						0.955014				+	0.233127	0.604946	13	-162.844	352.707	4.89667	0.000591057
2810405	-1.48302			1.30432			-0.0911149				-2.45443				0.55995	0.655332	0.928768		0.871346		+		0.441394	13	-162.844	352.707	4.89743	0.000590834
959237	-1.7529			1.29832						0.600448	-2.2746				0.418683		0.755089		0.522337	+	+			13	-162.845	352.71	4.89965	0.000590176
2664341	-1.53953			1.36838		0.336597			-0.143695	0.67501	-2.38735	0.0930385			0.464713		0.999502				+		0.663367	14	-161.766	352.713	4.90261	0.000589304
2875973	-1.5318			1.35346				-0.492583			-2.45489				0.561916	0.760439	0.945509	-0.058686	1.00499		+		0.508134	14	-161.768	352.716	4.90563	0.000588417
2656029	-1.50721			1.50645	0.280967	0.307798				0.817609	-2.39643	0.153981					0.913991				+		0.660321	13	-162.848	352.716	4.90565	0.00058841
2720541	-1.50502			1.50554	0.273978	0.299199				0.90736	-2.36404						0.906133	-0.110569			+		0.684756	13	-162.852	352.724	4.91381	0.000586013
827925	-1.61588			1.31986		0.49021					-2.14352				0.522501		0.539974			+	+			12	-163.927	352.726	4.91589	0.000585405
2679591	-1.51624		-0.37458	1.37245			-0.101715			0.874443	-2.51866				0.483109	0.443718	0.814854				+		0.747645	14	-161.774	352.728	4.9176	0.000584903
2814493	-1.5311			1.54527	0.338094	0.402175					-2.45306			0.271277	0.511335	0.63952	0.970774		0.901923		+		0.447289	15	-160.688	352.728	4.91792	0.000584811
2663349	-1.53906			1.37463		0.331987	-0.00122002		-0.157643	0.728181	-2.36501				0.463456		0.998796				+		0.678142	14	-161.774	352.728	4.91814	0.000584745
689669	-1.48196			1.24627							-2.46781	0.772735					1.06051		0.601508		+			10	-166.059	352.729	4.91939	0.000584381
2810565	-1.53256			1.35687				-0.500504	0.021661		-2.46199				0.56164	0.76554	0.944184		1.01259		+		0.508606	14	-161.776	352.731	4.92149	0.000583768
2811461	-1.53256			1.35666				-0.495593			-2.45307	-0.00631804			0.560572	0.764646	0.947055		1.01297		+		0.508646	14	-161.776	352.732	4.92183	0.000583669
2664214	-1.53889	-0.116505		1.3547		0.327546				0.673967	-2.48954	0.152303			0.464291		1.0379				+		0.669876	14	-161.776	352.733	4.92258	0.000583449
2990853	-1.69323			1.32653						0.857072	-2.42558				0.438028		0.75293	-0.121923		+	+		0.60489	14	-161.777	352.733	4.92333	0.00058323
2671375	-1.49186		-0.334093	1.53058	0.311611					1.0238	-2.46384					0.35389	0.78334				+		0.759702	13	-162.858	352.736	4.92561	0.000582567
2859541	-1.48048			1.31641		0.491781					-2.36451				0.516292		1.12401	-0.0912257	0.594318		+		0.51857	13	-162.859	352.737	4.92733	0.000582066
3965701	-1.66576			1.31338						0.943098	-2.35777						0.730974			+	+	0.208249	0.558237	13	-162.862	352.744	4.93412	0.000580094
2810374	-1.48554	-0.0421628		1.29474							-2.47112				0.559499	0.626424	0.949377		0.839878		+		0.462167	13	-162.863	352.746	4.93586	0.000579587
2665317	-1.86895			1.3029			0.514017	-0.944556		0.778471	-2.15945		+		0.443653		0.89985				+		0.754191	15	-160.697	352.747	4.93654	0.000579391
2729749	-1.53543			1.35292		0.335378				0.673091	-2.44233	0.135541			0.469767		0.972257	-0.15392			+		0.65954	14	-161.784	352.748	4.9379	0.000578996
557957	-1.48189			1.32226					-0.173184	0.834502	-2.18343						0.850287				+			10	-166.069	352.749	4.93861	0.000578791
3703574	-1.51698	-0.131382		1.33353		0.27854				0.870002	-2.4027						0.993135				+	0.235497	0.624416	13	-162.865	352.749	4.93869	0.00057877
2875909	-1.48496			1.2936							-2.45721				0.561524	0.627849	0.925173	-0.0497518	0.839729		+		0.457205	13	-162.865	352.75	4.94013	0.000578353
2655037	-1.50441			1.51632	0.274847	0.304564	-0.0454461			0.913774	-2.3627						0.911328				+		0.679037	13	-162.868	352.755	4.94528	0.000576865
3719957	-1.50999			1.34002		0.288425				0.818706	-2.34759					0.116523	0.867608				+	0.23626	0.595683	13	-162.869	352.757	4.9469	0.000576398
2925349	-1.69984			1.32871			0.0589359			0.846245	-2.42831				0.438751		0.750223			+	+		0.610634	14	-161.789	352.758	4.94788	0.000576116
2806533	-1.55109			1.33888						0.614451	-2.46495			0.296601		0.296203	1.00255		0.535303		+		0.543056	13	-162.871	352.761	4.95145	0.000575088
2925445	-1.69413			1.33633					-0.0660143	0.847565	-2.4072				0.43543		0.769394			+	+		0.604767	14	-161.791	352.762	4.9522	0.000574871
2794006	-1.48182	-0.0321616		1.31979		0.489992					-2.37706				0.51417		1.14479		0.59861		+		0.521904	13	-162.872	352.763	4.95288	0.000574676
2655069	-1.50628			1.51099	0.269786	0.300356		-0.0219959		0.900689	-2.36359						0.909031				+		0.686151	13	-162.872	352.763	4.9529	0.000574671
3719943	-1.50294		-0.351095	1.33622						0.985147	-2.45141					0.313174	0.823202				+	0.278344	0.682755	13	-162.875	352.769	4.95927	0.000572842
2798349	-1.55147			1.52268	0.279985					0.802773	-2.5337			0.213133	0.402635		1.09765		0.336775		+		0.641331	14	-161.795	352.77	4.96001	0.000572631
2794037	-1.48203			1.32174		0.492423	-0.00383933				-2.36615				0.51467		1.13006		0.60181		+		0.518124	13	-162.877	352.774	4.96439	0.000571379
2664277	-1.5369			1.37122		0.335004		-0.0732591		0.675494	-2.43341	0.100558			0.468275		0.974374				+		0.672617	14	-161.797	352.774	4.96445	0.000571363
3732229	-1.53099			1.36079						0.76306	-2.50251			0.192144	0.450838	0.225961	0.879842				+	0.233255	0.580736	14	-161.798	352.775	4.96492	0.000571227
3056149	-1.68832			1.29992		0.47222					-2.30468				0.488111		0.890355		0.655544	+	+		0.398204	14	-161.798	352.776	4.96586	0.000570959
2679560	-1.52299	-0.0685576	-0.336325	1.35947						0.863152	-2.54318				0.48211	0.398503	0.863582				+		0.761403	14	-161.798	352.777	4.96674	0.000570709
2794007	-1.48313		0.0181162	1.32103		0.490607					-2.36408				0.515119		1.12896		0.603378		+		0.513521	13	-162.879	352.777	4.967	0.000570633
2663222	-1.53628	-0.113641		1.36697		0.322985	-0.0329659			0.768537	-2.45624				0.461481		1.03246				+		0.690911	14	-161.799	352.778	4.96819	0.000570294
2663285	-1.53693			1.37757		0.327513	0.022959	-0.0969308		0.726086	-2.41305				0.468268		0.969703				+		0.694326	14	-161.803	352.785	4.97531	0.000568268
2667157	-1.46171			1.37351		0.464201			-0.286684		-2.33536			0.29534	0.48803		0.981895				+		0.529005	13	-162.883	352.786	4.9761	0.000568044
2728757	-1.53354			1.3625		0.329956	-0.0181293			0.755929	-2.41417				0.467603		0.968412	-0.154477			+		0.679752	14	-161.804	352.787	4.97751	0.000567643
2941701	-1.69993			1.33364						0.862432	-2.42582				0.433799	-0.0159816	0.757598			+	+		0.604225	14	-161.804	352.788	4.97788	0.000567539
2814487	-1.53866		-0.306925	1.35473		0.404565					-2.50356			0.271531	0.515297	0.730295	0.95189		0.816526		+		0.520798	15	-160.718	352.788	4.97795	0.000567517
2926341	-1.69606			1.33495						0.866423	-2.42304	-0.0162053			0.436124		0.753395			+	+		0.607164	14	-161.804	352.788	4.97817	0.000567456
2925335	-1.72938		-0.2911	1.35409		0.314259				0.810257	-2.39533				0.431618		0.756602			+	+		0.661624	15	-160.718	352.788	4.9785	0.000567363
3707655	-1.52285		-0.201999	1.35301						0.96041	-2.47242			0.232303			0.979263				+	0.244198	0.645748	13	-162.889	352.798	4.98832	0.000564582
2799125	-1.54452			1.32947		0.417929					-2.56738	0.509398		0.248417	0.451291		1.15381		0.4613		+		0.47009	14	-161.809	352.799	4.98874	0.000564464
2810399	-1.5022		-0.299541	1.52842	0.333591	0.441902					-2.422				0.568399	0.833221	0.894649		0.938337		+		0.543839	15	-160.724	352.801	4.99055	0.000563954
2802439	-1.5325		-0.334175	1.32546						0.785951	-2.4795					0.442635	0.930264		0.486058		+		0.681096	13	-162.892	352.804	4.99377	0.000563046
2786070	-1.54537	-0.10945		1.32904		0.312913				0.743936	-2.41173						1.11065		0.371529		+		0.63898	13	-162.892	352.804	4.99443	0.000562861
2671125	-1.38503			1.31399		0.481704					-2.23862					0.327289	0.692561				+		0.513837	11	-165.035	352.806	4.99559	0.000562535
2657109	-1.74401			1.33305		0.334167		-0.556937		0.838127	-2.12347		+				0.896499				+		0.647649	14	-161.813	352.806	4.99638	0.000562314
2680583	-1.52142		-0.349544	1.36197						0.853387	-2.52387	0.0107709			0.484574	0.409681	0.823996				+		0.754705	14	-161.814	352.807	4.99697	0.000562147
2655126	-1.5294	-0.272678		1.34671		0.293775			-0.337567	0.806196	-2.35096						1.12512				+		0.688304	13	-162.895	352.81	5.00043	0.000561176
3769109	-1.51316			1.33303		0.287975				0.858702	-2.35367						0.921465	-0.130874			+	0.236705	0.609476	13	-162.897	352.814	5.00365	0.000560272
3703637	-1.51439			1.34773		0.290298		-0.0715494		0.839508	-2.35244						0.9245				+	0.231014	0.616878	13	-162.898	352.816	5.00612	0.000559582
2812501	-1.74767			1.35861		0.425915		-0.847781			-2.16425		+		0.537434	0.662492	0.962453		0.962567		+		0.495703	16	-159.64	352.817	5.00687	0.000559372
3707661	-1.51307			1.48874	0.234231					0.947004	-2.44516			0.238262			0.937523				+	0.189858	0.610462	13	-162.902	352.824	5.01385	0.000557422
2720535	-1.51749		-0.216941	1.34517		0.304608				0.907872	-2.39509						0.948558	-0.163218			+		0.73504	13	-162.902	352.824	5.01442	0.000557264
1607189	-1.4479			1.26673		0.420125					-2.3605	0.817687					0.855006				+	0.297392		11	-165.045	352.825	5.01475	0.000557171
2655773	-1.44631			1.42226	0.229361	0.444299					-2.4805	0.795491					0.898155				+		0.498431	12	-163.977	352.825	5.01486	0.000557142
2744853	-1.4297			1.34194		0.479396					-2.33045				0.595293	0.399386	0.718533	-0.12427			+		0.537144	13	-162.903	352.825	5.0152	0.000557047
2659087	-1.51608		-0.171624	1.51569	0.258247					0.994884	-2.4816			0.246806			0.960766				+		0.712092	13	-162.905	352.83	5.01971	0.000555792
2664245	-1.5367			1.36254		0.336805	-0.00972015			0.675077	-2.44352	0.135286			0.467506		0.977097				+		0.658577	14	-161.827	352.834	5.02421	0.000554541
795413	-1.80882			1.26027		0.323523				0.521589	-2.1254				0.399904					+	+			12	-163.983	352.837	5.02693	0.00055379
2785797	-1.41622			1.26281							-2.37533						1.09803		0.716056		+		0.470851	10	-166.113	352.838	5.02803	0.000553485
1615621	-1.49802			1.30295						0.616218	-2.37669	0.367408			0.449994		0.898981				+	0.368964		12	-163.986	352.843	5.03277	0.000552174
3838725	-1.54494			1.33628						0.798119	-2.45714			0.253518			1.07557		0.339063		+	0.228927	0.546982	13	-162.912	352.844	5.03365	0.00055193
3715853	-1.5289			1.49016	0.217799					0.896604	-2.50814			0.184112	0.415615		0.978049				+	0.189662	0.63161	14	-161.832	352.844	5.03406	0.000551817
951045	-1.74501			1.28114						0.661007	-2.20439						0.728283		0.569442	+	+			12	-163.99	352.852	5.04181	0.000549684
2786101	-1.5422			1.34028		0.33006	-0.0751507			0.738274	-2.36789						1.06677		0.396675		+		0.614985	13	-162.916	352.852	5.04232	0.000549543
3704597	-1.51559			1.33389		0.294687				0.794641	-2.37616	0.107798					0.928479				+	0.232883	0.592882	13	-162.916	352.852	5.04236	0.000549532
557861	-1.47505			1.325			-0.0827187			0.877453	-2.23007						0.827546				+			10	-166.121	352.854	5.04374	0.000549152
778757	-1.48069			1.28957							-2.35757				0.559889	0.663555	0.877239	-0.049371	0.935171		+			12	-163.992	352.856	5.0459	0.000548562
2814535	-1.55093		-0.361596	1.38741				-0.499681			-2.57158			0.284113	0.517577	0.966471	0.932559		1.00644		+		0.557458	15	-160.752	352.857	5.04705	0.000548245
2655000	-1.52125	-0.0945264	-0.196182	1.3494		0.298517				0.909789	-2.4273						0.999239				+		0.738236	13	-162.919	352.858	5.04832	0.000547898
701189	-1.54138			1.34226						0.569056	-2.39315			0.312058	0.394265		1.07638		0.478556		+			12	-163.994	352.859	5.04895	0.000547725
2814471	-1.51312		-0.291674	1.33256							-2.5877			0.330071	0.50307	0.778814	0.927446		0.847573		+		0.494796	14	-161.842	352.863	5.0533	0.000546536
2851605	-1.5427			1.329		0.320996				0.733043	-2.37038						1.05476	-0.0885613	0.37833		+		0.626089	13	-162.922	352.864	5.05368	0.00054643
632341	-1.48051			1.29982		0.442105					-2.39653	0.766875			0.50852		0.890668	-0.147313			+			12	-163.997	352.866	5.05563	0.000545898
713222	-1.48209	0.0262553		1.29365							-2.35274				0.559576	0.666755	0.866404		0.941418		+			12	-163.998	352.867	5.05677	0.000545587
2787093	-1.5454			1.32718		0.327727				0.665083	-2.39429	0.112622					1.06276		0.383367		+		0.60732	13	-162.924	352.868	5.05843	0.000545134
623365	-1.47653			1.31269						0.861213	-2.23095						0.820047	-0.10406			+			10	-166.129	352.87	5.05989	0.000544737
2675469	-1.50621			1.53862	0.306025					0.880842	-2.44627			0.263529		0.185739	0.842649				+		0.635433	13	-162.926	352.872	5.06213	0.000544127
1630741	-1.40327			1.32728		0.460543					-2.19424				0.587786	0.438159	0.640735				+	0.294056		12	-164.001	352.873	5.06256	0.000544011
2679318	-1.43033	-0.0326628		1.3474		0.477556					-2.34121				0.592617	0.40026	0.739332				+		0.541531	13	-162.927	352.873	5.0634	0.000543781
2655031	-1.51656		-0.215765	1.36106		0.313408	-0.0734579			0.917754	-2.39194						0.956558				+		0.724709	13	-162.928	352.875	5.06528	0.000543271
557830	-1.47878	-0.0742696		1.31446						0.866379	-2.25151						0.863085				+			10	-166.133	352.877	5.06652	0.000542933
2679349	-1.42867			1.35218		0.483526	-0.0329629				-2.33009				0.593675	0.408203	0.719954				+		0.533176	13	-162.929	352.877	5.0669	0.000542831
3703605	-1.51426			1.34104		0.289689	-0.00748718			0.859608	-2.35377						0.925501				+	0.233624	0.608779	13	-162.929	352.877	5.06718	0.000542755
2655063	-1.51923		-0.203078	1.35991		0.306673		-0.0592273		0.888511	-2.39145						0.951137				+		0.735003	13	-162.929	352.878	5.0677	0.000542615
2656023	-1.52058		-0.210861	1.34619		0.312663				0.82807	-2.42104	0.131324					0.957449				+		0.71045	13	-162.93	352.879	5.06903	0.000542253
2925341	-1.70026			1.52954	0.303036	0.30973				0.799669	-2.36365				0.443522		0.728082			+	+		0.611778	15	-160.765	352.882	5.07204	0.000541438
3715847	-1.53711		-0.172516	1.3626						0.903284	-2.53228			0.180622	0.408446		1.0132				+	0.239171	0.660182	14	-161.852	352.884	5.07361	0.000541012
3704341	-1.45567			1.28205		0.430428					-2.46092	0.743422					0.909558				+	0.200835	0.44434	12	-164.007	352.885	5.07513	0.000540601
2810757	-1.55422			1.33972					-0.164194	0.591338	-2.44045				0.486602	0.37564	1.00576		0.509907		+		0.592231	14	-161.853	352.885	5.07531	0.000540554
586501	-1.50046			1.36037						0.582163	-2.35543			0.305186	0.455629	0.310767	0.755165				+			12	-164.009	352.89	5.07969	0.000539371
2654725	-1.33713			1.28477							-2.33845						0.821759				+		0.523106	9	-167.197	352.892	5.08189	0.000538778
566933	-1.48303			1.31003		0.443377			-0.0955708		-2.35805	0.737574			0.503209		0.908454				+			12	-164.011	352.894	5.08414	0.000538172
2680343	-1.47748		-0.302788	1.32937		0.439909					-2.52099	0.59136			0.555774	0.452862	0.786413				+		0.575501	14	-161.857	352.894	5.08423	0.000538147
2917126	-1.68566	-0.182624		1.31022						0.934307	-2.41481						0.798651			+	+		0.612468	13	-162.938	352.895	5.08516	0.000537899
566045	-1.48865			1.46406	0.195995	0.355149				0.678031	-2.21004				0.464465		0.858312				+			12	-164.016	352.904	5.09372	0.000535601
2665223	-1.62819		-0.237011	1.32424						1.03758	-2.40849		+		0.416359		0.986038				+		0.741923	14	-161.862	352.904	5.09382	0.000535574
693765	-1.51203			1.28794							-2.50659	0.66017		0.405968			1.10817		0.589929		+			11	-165.085	352.906	5.09567	0.000535078
958981	-1.68016			1.26236							-2.28421				0.471708		0.77822		0.734322	+	+			12	-164.017	352.906	5.09588	0.000535022
557831	-1.47809		-0.0114572	1.31835						0.866173	-2.23363						0.82524				+			10	-166.151	352.913	5.10276	0.000533184
3711493	-1.36836			1.30356							-2.41573				0.548434		0.883625				+	0.224112	0.490012	11	-165.089	352.914	5.1043	0.000532774
557893	-1.47803			1.3163				0.0143026		0.866336	-2.23353						0.823646				+			10	-166.152	352.915	5.1055	0.000532455
2667093	-1.45519			1.38118		0.463522		-0.181485			-2.40992			0.28502	0.498574		0.934967				+		0.558613	13	-162.948	352.916	5.10626	0.000532252
3842829	-1.53763			1.47798	0.240195					0.882733	-2.48173				0.430212		1.06841		0.295676		+	0.198726	0.626076	14	-161.868	352.917	5.10673	0.000532126
566806	-1.48281	-0.063606		1.30298		0.437904					-2.41974	0.780591			0.504431		0.92988				+			12	-164.023	352.917	5.10714	0.000532019
561669	-1.37211			1.32097							-2.29783			0.499159			0.813858				+			9	-167.211	352.921	5.11146	0.000530871
3846917	-1.5547			1.34894						0.766201	-2.52284			0.197769	0.409185		1.09447		0.282609		+	0.226154	0.574558	14	-161.871	352.922	5.11229	0.000530651
2679583	-1.51335		-0.346211	1.55177	0.290352	0.318435				0.777656	-2.45426				0.501147	0.459835	0.78772				+		0.755272	15	-160.785	352.923	5.11269	0.000530543
566869	-1.4819			1.3003		0.442747		0.0583755			-2.41056	0.793838			0.5059		0.897259				+			12	-164.026	352.923	5.11288	0.000530494
950805	-1.69622			1.26476		0.457075					-2.10854						0.779396		0.819423	+	+			12	-164.026	352.923	5.1132	0.000530409
705285	-1.518			1.29394						0.544065	-2.28116					0.394231	0.904754		0.737073		+			11	-165.097	352.929	5.11875	0.000528938
2785877	-1.48724			1.3243		0.470621		-0.313227			-2.3036						1.1537		0.808649		+		0.530692	12	-164.029	352.929	5.11913	0.000528837
2679566	-1.51402	-0.125757		1.52958	0.303469					0.878939	-2.51584				0.476467	0.258706	0.89798				+		0.697166	14	-161.878	352.937	5.12654	0.000526882
3711759	-1.52111		-0.160618	1.47055	0.202125					1.00507	-2.49449				0.428976		0.985046				+	0.218182	0.70287	14	-161.881	352.943	5.13276	0.000525245
2667279	-1.53145		-0.14423	1.51748	0.244941					0.935277	-2.53857			0.196566	0.406535		0.99526				+		0.72539	14	-161.882	352.943	5.13345	0.000525065
566837	-1.48131			1.30843		0.444401	-0.0142841				-2.39896	0.768189			0.506121		0.895962				+			12	-164.036	352.944	5.13399	0.000524924
2657031	-1.62648		-0.273621	1.30458						1.12616	-2.35268		+				0.946948				+		0.736395	13	-162.962	352.944	5.13434	0.000524832
566807	-1.48227		0.0143861	1.30717		0.441926					-2.39723	0.763352			0.507099		0.893587				+			12	-164.037	352.945	5.13533	0.000524573
1765909	-1.53429			1.33258		0.379604					-2.34861			0.293794	0.495115	0.584917	0.948525		0.867402		+	0.248242		14	-161.883	352.946	5.13628	0.000524323
828949	-1.6599			1.2971		0.43198					-2.33266	0.662067			0.490589		0.642397			+	+			13	-162.963	352.946	5.13634	0.000524307
3056405	-1.73626			1.33126		0.335343				0.597019	-2.36866				0.439787		0.885401		0.411144	+	+		0.531332	15	-160.797	352.947	5.13706	0.000524118
566797	-1.44424			1.39302	0.19535						-2.52719	0.935399			0.500156		0.880716				+			11	-165.106	352.947	5.13734	0.000524046
1607173	-1.42428			1.24252							-2.46958	0.920839					0.848659				+	0.32605		10	-166.17	352.952	5.14156	0.000522941
824069	-1.71036			1.33286						0.709435	-2.23524			0.342231			0.575258			+	+			12	-164.042	352.955	5.14471	0.000522118
2884365	-1.8031			1.47902	0.406744					0.899744	-2.23403									+	+		0.456839	12	-164.043	352.957	5.14658	0.000521629
2810630	-1.55034	-0.103838		1.33113						0.636952	-2.52511				0.485166	0.359037	1.02806		0.476048		+		0.612937	14	-161.888	352.957	5.1466	0.000521625
787221	-1.78696			1.24973		0.30238				0.60826	-2.05915									+	+			11	-165.111	352.958	5.14756	0.000521375
2679629	-1.51113			1.53626	0.288408			-0.0966408		0.830025	-2.46759				0.486563	0.295664	0.813171				+		0.686928	14	-161.889	352.958	5.14817	0.000521215
2679693	-1.51363			1.53956	0.304583				-0.122563	0.849134	-2.43493				0.478531	0.26642	0.847995				+		0.679071	14	-161.89	352.961	5.15064	0.000520571
713287	-1.52475		-0.200957	1.34742				-0.466433			-2.3392				0.559399	0.93493	0.856034		1.12837		+			13	-162.972	352.964	5.15426	0.000519629
701973	-1.54924			1.32212		0.406401					-2.46103	0.563441		0.295513	0.430642		1.12115		0.534361		+			13	-162.977	352.974	5.1637	0.000517185
2684437	-1.50157			1.34546		0.407971					-2.53504	0.512335		0.242412	0.508032	0.279892	0.848477				+		0.484909	14	-161.899	352.977	5.16694	0.000516347
701957	-1.52381			1.30198							-2.57484	0.653739		0.343019	0.419031		1.1174		0.520496		+			12	-164.053	352.978	5.16849	0.000515947
565909	-1.41166			1.33704		0.504046			-0.287424		-2.10661				0.534638		0.865937				+			11	-165.122	352.979	5.16914	0.000515779
693781	-1.53614			1.30453		0.394107					-2.40046	0.575652		0.35672			1.11203		0.608703		+			12	-164.054	352.98	5.17017	0.000515513
2933509	-1.72265			1.31451						0.972547	-2.34925					-0.15779	0.736349			+	+		0.591225	13	-162.983	352.985	5.17466	0.000514358
2799109	-1.51987			1.3062							-2.67384	0.602286		0.300424	0.435623		1.14627		0.449927		+		0.446288	13	-162.983	352.985	5.17477	0.00051433
2662981	-1.38559			1.33205				-0.210965			-2.41714				0.548458		0.880587				+		0.580268	11	-165.126	352.988	5.1778	0.00051355
3713797	-1.60242			1.31818						0.957276	-2.38502		+		0.431458		0.961169				+	0.235093	0.615334	14	-161.904	352.988	5.17803	0.000513491
2810661	-1.54659			1.342			-0.0843435			0.62176	-2.48586				0.488761	0.395539	0.975013		0.519107		+		0.582786	14	-161.905	352.989	5.17901	0.000513241
2745101	-1.51039			1.52919	0.305498					0.869292	-2.47237				0.482673	0.263887	0.825272	-0.132093			+		0.682387	14	-161.905	352.989	5.17913	0.000513209
2672149	-1.45455			1.29158		0.432824					-2.43695	0.663091				0.185087	0.814993				+		0.484485	12	-164.059	352.989	5.17925	0.000513179
3715605	-1.44204			1.35659		0.462755					-2.40626			0.285054	0.497746		0.933565				+	0.156512	0.490819	13	-162.985	352.99	5.18017	0.000512941
2663045	-1.38811			1.32031					-0.281765		-2.34056				0.540474		0.92448				+		0.545583	11	-165.128	352.991	5.18074	0.000512796
2684421	-1.48072			1.32123							-2.63391	0.588203		0.294085	0.494174	0.307196	0.824739				+		0.462429	13	-162.986	352.991	5.18124	0.000512669
713303	-1.55185		-0.2146	1.36842		0.39835		-0.429128			-2.26437				0.555494	0.87304	0.879589		1.08094		+			14	-161.906	352.992	5.18154	0.000512591
2876165	-1.54783			1.32939						0.625907	-2.48801				0.490505	0.366589	0.970026	-0.100035	0.483908		+		0.599232	14	-161.909	352.999	5.18854	0.000510799
2659086	-1.51705	-0.147628		1.51165	0.272689					0.950303	-2.50475			0.249527			1.01033				+		0.674549	13	-162.991	353.001	5.19073	0.000510241
2806357	-1.5544			1.37357		0.362344		-0.421931			-2.37029			0.312894		0.601165	1.01297		1.01143		+		0.459288	14	-161.911	353.003	5.19256	0.000509774
1762053	-1.52253			1.30334						0.468487	-2.33755				0.497042	0.483056	0.905302		0.673826		+	0.347043		13	-162.992	353.004	5.19368	0.000509489
3728197	-1.5207			1.36135				-0.140113		0.776566	-2.45608				0.485098	0.262706	0.844775				+	0.248568	0.615196	14	-161.915	353.009	5.19888	0.000508165
2812503	-1.78468		-0.511968	1.35912		0.43385		-0.997696			-2.16114		+		0.549996	0.990138	0.88815		1.00571		+		0.589237	17	-158.639	353.011	5.20137	0.000507533
2917189	-1.68723			1.32844				-0.110401		0.898482	-2.35521						0.700223			+	+		0.605265	13	-162.997	353.013	5.20267	0.000507205
718341	-1.53872			1.31444							-2.52199	0.362349		0.338396	0.474117	0.537234	0.959491		0.786299		+			13	-163.001	353.021	5.21067	0.000505178
2802205	-1.47799			1.4926	0.345101	0.438483					-2.29605					0.593847	0.931295		1.01325		+		0.447749	13	-163.001	353.021	5.21123	0.000505038
2659213	-1.51695			1.52444	0.273029				-0.153546	0.915645	-2.40739			0.256751			0.961831				+		0.653204	13	-163.002	353.023	5.21269	0.00050467
2661125	-1.61008			1.32535						0.93441	-2.3601		+	0.248771			0.933881				+		0.618119	13	-163.003	353.026	5.2161	0.000503809
787213	-1.78714			1.45932	0.357565					0.816658	-2.11835									+	+			11	-165.15	353.036	5.22584	0.000501361
566165	-1.50186			1.35379		0.362873			-0.181424	0.600634	-2.15996				0.464561		0.894637				+			12	-164.082	353.036	5.2264	0.000501221
2811653	-1.54919			1.3361						0.632362	-2.486	-0.0185241			0.489318	0.372527	0.973029		0.493908		+		0.600837	14	-161.929	353.037	5.22741	0.000500968
2795037	-1.51589			1.44798	0.24208	0.448359					-2.5259	0.620741			0.487041		1.1284		0.49509		+		0.49837	14	-161.93	353.04	5.22992	0.000500341
696981	-1.49292			1.31846		0.481908			-0.29599		-2.1566				0.488606		1.13793		0.712108		+			12	-164.084	353.04	5.23048	0.000500201
558869	-1.49174			1.30682		0.358055				0.473625	-2.2775	0.454018					0.848782				+			11	-165.153	353.041	5.23112	0.00050004
2667278	-1.53266	-0.134818		1.51374	0.256005					0.898837	-2.56382			0.196512	0.412591		1.04464				+		0.69444	14	-161.932	353.044	5.23451	0.000499193
705053	-1.4776			1.48835	0.352008	0.434915					-2.1975					0.640264	0.882217		1.12377		+			12	-164.088	353.047	5.23699	0.000498575
2794053	-1.46436			1.32358				-0.305594			-2.44784				0.501773		1.15489		0.704185		+		0.543028	12	-164.088	353.048	5.23808	0.000498303
3834637	-1.52616			1.47302	0.263417					0.943499	-2.43018						1.04061		0.355526		+	0.201508	0.608274	13	-163.015	353.049	5.23875	0.000498136
2810463	-1.541		-0.364375	1.55209	0.288435	0.403824		-0.474242			-2.42522				0.569893	0.99966	0.903735		1.07846		+		0.599596	16	-159.757	353.051	5.24138	0.000497482
2679597	-1.51036			1.5406	0.308088		-0.0223548			0.872021	-2.47288				0.480922	0.271536	0.826394				+		0.679141	14	-161.936	353.051	5.24143	0.000497469
2680589	-1.51175			1.53579	0.308962					0.841779	-2.4845	0.0512429			0.481069	0.264335	0.830529				+		0.674456	14	-161.936	353.052	5.24203	0.000497321
1614605	-1.48361			1.40023	0.135441					0.839565	-2.27971				0.442653		0.870695				+	0.361303		12	-164.091	353.053	5.24335	0.000496992
2657125	-1.85709			1.28391			0.481577	-0.930499		0.856767	-2.12072		+				0.860157				+		0.725738	14	-161.939	353.057	5.2474	0.000495986
1622789	-1.46951			1.30347						0.82621	-2.22842					0.194	0.741833				+	0.387038		11	-165.161	353.057	5.24741	0.000495983
717573	-1.54671			1.33853						0.3088	-2.42773			0.324364	0.461367	0.52194	0.941158		0.757059		+			13	-163.019	353.057	5.24741	0.000495983
2669317	-1.61639			1.34029						0.883084	-2.43289		+	0.196817	0.4093		0.972856				+		0.640731	14	-161.941	353.062	5.25171	0.000494918
717365	-1.53896			1.36832		0.417216	-0.267775				-2.35109			0.314629	0.492223	0.650401	0.956161		0.950285		+			14	-161.942	353.064	5.25435	0.000494266
1614725	-1.49272			1.32339					-0.147687	0.787935	-2.23563				0.441057		0.901072				+	0.384181		12	-164.097	353.065	5.25467	0.000494186
2814551	-1.57111		-0.372618	1.40535		0.373366		-0.468947			-2.49672			0.231862	0.527459	0.90793	0.95494		0.964468		+		0.576838	16	-159.764	353.065	5.25483	0.000494147
709205	-1.55706			1.36472		0.357132		-0.377805			-2.25435			0.362349		0.634996	0.967416		1.09531		+			13	-163.023	353.066	5.2556	0.000493956
3728134	-1.52427	-0.136263		1.33974						0.839294	-2.51053				0.471783	0.209328	0.944473				+	0.254873	0.62242	14	-161.943	353.066	5.25599	0.000493861
3703567	-1.50501		-0.193191	1.46445	0.216919					1.08904	-2.44849						0.942931				+	0.224965	0.697854	13	-163.024	353.067	5.25707	0.000493594
3715846	-1.53897	-0.142568		1.35174						0.854897	-2.55745			0.181658	0.416382		1.06331				+	0.23373	0.622386	14	-161.944	353.068	5.25755	0.000493474
2667405	-1.53309			1.52534	0.256307				-0.136049	0.868153	-2.47559			0.203107	0.412415		0.998069				+		0.676038	14	-161.944	353.068	5.25795	0.000493378
2917143	-1.71747		-0.32526	1.33775		0.290599				0.900324	-2.33056						0.71045			+	+		0.657877	14	-161.944	353.068	5.25849	0.000493245
2655767	-1.45795		-0.13099	1.28998		0.447164					-2.48644	0.770637					0.926498				+		0.52503	12	-164.099	353.07	5.25974	0.000492936
3187461	-1.50225			1.36818						0.917173	-2.24891				0.450903		1.01786					0.297123	0.578576	10	-166.23	353.072	5.26152	0.000492497
3711878	-1.53908	-0.276602		1.3415					-0.299541	0.877176	-2.47049				0.431947		1.17321				+	0.251847	0.654574	14	-161.947	353.074	5.26408	0.000491867
2665349	-1.64365			1.32442					-0.287359	0.921044	-2.27697		+		0.426297		1.00254				+		0.658681	14	-161.947	353.074	5.26436	0.000491797
717445	-1.53337			1.33479					-0.269059		-2.38738			0.366396	0.477397	0.628488	0.977337		0.9105		+			13	-163.028	353.076	5.26645	0.000491285
3707654	-1.52454	-0.155942		1.33975						0.90225	-2.49463			0.236814			1.0292				+	0.237923	0.600984	13	-163.029	353.077	5.26673	0.000491216
3728151	-1.52307		-0.358282	1.37073		0.306728				0.746505	-2.4491				0.495879	0.415683	0.826585				+	0.233879	0.688814	15	-160.863	353.077	5.26718	0.000491105
819989	-1.68735			1.31679		0.316899				0.68706	-2.10678						0.542904			+	+			12	-164.103	353.078	5.26772	0.000490972
3711758	-1.52256	-0.144394		1.46794	0.216094					0.964464	-2.52292				0.43637		1.03777				+	0.210167	0.670321	14	-161.949	353.078	5.26836	0.000490816
2790151	-1.54711		-0.154452	1.35175						0.840194	-2.49666			0.265829			1.08314		0.302395		+		0.653638	13	-163.033	353.085	5.27493	0.000489205
2646613	-1.47867			1.31098		0.40864		-0.364058			-2.25981				0.559459	0.722412					+		0.480012	12	-164.107	353.085	5.27499	0.000489191
1680133	-1.48748			1.31065						0.809111	-2.279				0.447981		0.873577	-0.16751			+	0.386939		12	-164.109	353.089	5.27884	0.000488251
3724037	-1.517			1.34785						0.842827	-2.43255			0.249052		0.136794	0.880827				+	0.238344	0.566155	13	-163.035	353.09	5.27974	0.00048803
2130709	-1.49064			1.37682		0.319271				0.844328	-2.13385						0.965028						0.622642	9	-167.296	353.09	5.28037	0.000487878
709133	-1.48667			1.51079	0.351755						-2.35467			0.450265		0.66874	0.917686		1.09815		+			12	-164.11	353.092	5.28153	0.000487594
2814741	-1.57119			1.3637		0.337425				0.375226	-2.47469			0.217243	0.477425	0.4069	1.01069		0.585263		+		0.538603	15	-160.871	353.094	5.28385	0.000487029
2638597	-1.51291			1.24181						0.693847	-2.29736					0.453919					+		0.509743	10	-166.243	353.097	5.28695	0.000486275
2790933	-1.53009			1.30955		0.40228					-2.49584	0.528572		0.315136			1.13976		0.540271		+		0.434459	13	-163.039	353.098	5.28775	0.00048608
2683717	-1.53368			1.38534				-0.146348		0.688788	-2.50943			0.211111	0.461905	0.272999	0.854677				+		0.642556	14	-161.959	353.098	5.28812	0.000485991
3715973	-1.53981			1.36408					-0.141169	0.823027	-2.46365			0.188861	0.416484		1.01322				+	0.232315	0.603042	14	-161.96	353.1	5.28965	0.000485619
3728261	-1.5243			1.35026					-0.129691	0.807852	-2.42178				0.474383	0.217859	0.889631				+	0.254269	0.602985	14	-161.96	353.101	5.29078	0.000485344
791301	-1.81168			1.25892						0.633843	-2.18028			0.29269						+	+			11	-165.183	353.101	5.291	0.000485291
1607429	-1.48365			1.28699						0.710972	-2.31848	0.336291					0.852634				+	0.376124		11	-165.184	353.103	5.29322	0.000484753
2732813	-1.52904			1.51346	0.257849					0.890437	-2.51654			0.198996	0.417431		0.970403	-0.143095			+		0.679589	14	-161.963	353.106	5.29588	0.000484108
2667037	-1.43797			1.43155	0.115926	0.47345					-2.41074			0.297612	0.497913		0.926306				+		0.532356	13	-163.044	353.108	5.29768	0.000483672
2680349	-1.46797			1.47947	0.263008	0.438519					-2.49843	0.617224			0.552254	0.329225	0.792705				+		0.512048	14	-161.964	353.108	5.29818	0.000483552
2917253	-1.67917			1.32044					-0.0801336	0.913735	-2.33396						0.723727			+	+		0.594959	13	-163.044	353.108	5.29819	0.000483548
3707781	-1.52497			1.35341					-0.159119	0.866474	-2.39124			0.244783			0.976847				+	0.236449	0.578629	13	-163.045	353.109	5.29871	0.000483424
3842823	-1.54101		-0.150045	1.33974						0.897618	-2.5006				0.427397		1.07131		0.211626		+	0.2536	0.653676	14	-161.965	353.11	5.30001	0.00048311
3711879	-1.53148		-0.189263	1.35405					-0.156911	0.943613	-2.44541				0.428448		1.02697				+	0.258512	0.684999	14	-161.966	353.112	5.30152	0.000482744
2646791	-1.51926		-0.412803	1.27477						0.642113	-2.42538				0.472616	0.764403					+		0.622072	12	-164.12	353.112	5.30237	0.000482539
2982661	-1.67959			1.3122						0.925685	-2.35667						0.70406	-0.0914044		+	+		0.595706	13	-163.047	353.114	5.30372	0.000482214
3777287	-1.52613		-0.18868	1.33709						0.966657	-2.49589				0.433539		0.993451	-0.20306			+	0.26195	0.687876	14	-161.967	353.114	5.30442	0.000482045
2810639	-1.53618		-0.343748	1.56075	0.368478					0.699026	-2.54158				0.492228	0.646583	0.90377		0.589119		+		0.688894	15	-160.881	353.115	5.30485	0.000481941
2724621	-1.51304			1.51422	0.27521					0.941528	-2.45383			0.253434			0.931152	-0.114006			+		0.658113	13	-163.048	353.115	5.30513	0.000481875
3793669	-1.52049			1.33741						0.828901	-2.46224				0.478446	0.214507	0.865336	-0.153801			+	0.256675	0.605838	14	-161.969	353.118	5.30758	0.000481285
566069	-1.49412			1.35905		0.369613	-0.109194			0.646388	-2.20947				0.466074		0.873089				+			12	-164.124	353.119	5.30949	0.000480826
696917	-1.49375			1.32823		0.477014		-0.20333			-2.22295				0.492513		1.10781		0.769653		+			12	-164.125	353.121	5.31091	0.000480483
3781381	-1.53526			1.34973						0.845917	-2.50671			0.183887	0.42164		0.984107	-0.16043			+	0.235488	0.606032	14	-161.973	353.127	5.31672	0.000479091
832261	-1.7193			1.34099						0.66451	-2.31477			0.27745	0.391421		0.609391			+	+			13	-163.054	353.127	5.31707	0.000479006
2926101	-1.63739			1.30523		0.441284					-2.45681	0.615187			0.501848		0.760792			+	+		0.447567	14	-161.974	353.127	5.31741	0.000478925
2671509	-1.51606			1.35289		0.310721			-0.1721	0.770309	-2.29923					0.112908	0.895733				+		0.646853	13	-163.054	353.128	5.31772	0.00047885
578309	-1.48804			1.34779						0.671034	-2.28133			0.363543		0.222427	0.762693				+			11	-165.196	353.128	5.3178	0.000478832
2810519	-1.53084		-0.337047	1.34494		0.435754			-0.323425		-2.34843				0.55613	0.753011	0.979875		0.83249		+		0.554998	15	-160.888	353.128	5.31839	0.00047869
3851013	-1.53268			1.30821						0.762481	-2.41426					0.257745	0.969282		0.470501		+	0.256805	0.538195	13	-163.056	353.132	5.32168	0.000477904
2810695	-1.55437		-0.380403	1.37434				-0.377725		0.437572	-2.52494				0.520017	0.780268	0.92016		0.733832		+		0.674566	15	-160.89	353.132	5.32213	0.000477796
2802501	-1.54393			1.34012				-0.293503		0.559507	-2.41656					0.407939	0.971435		0.693392		+		0.585376	13	-163.056	353.132	5.32217	0.000477786
963093	-1.74208			1.31838		0.424042					-2.30443			0.314196	0.414372		0.841055		0.716211	+	+			14	-161.977	353.133	5.32291	0.00047761
631573	-1.49555			1.34171		0.359024				0.628612	-2.21048				0.472683		0.863344	-0.150409			+			12	-164.132	353.135	5.32462	0.000477202
3711885	-1.52218			1.47978	0.21697				-0.124507	0.936814	-2.42987				0.437725		0.983376				+	0.208844	0.652594	14	-161.979	353.137	5.32699	0.000476635
2794255	-1.53807		-0.112399	1.50749	0.271972					0.920401	-2.50543				0.424943		1.07105		0.276167		+		0.716259	14	-161.979	353.138	5.32809	0.000476373
2663310	-1.53131	-0.265233		1.50155	0.254118				-0.288983	0.92432	-2.47709				0.429501		1.14735				+		0.733566	14	-161.98	353.139	5.32934	0.000476075
2917157	-1.68332			1.31533			0.0274082			0.920897	-2.35776						0.703505			+	+		0.598004	13	-163.06	353.14	5.33013	0.000475888
587269	-1.47637			1.31774							-2.52905	0.65072		0.337604	0.483862	0.325691	0.76585				+			12	-164.134	353.14	5.33024	0.000475862
2655766	-1.46181	-0.134245		1.28098		0.432128					-2.51305	0.753509					0.976691				+		0.503879	12	-164.135	353.142	5.33163	0.000475532
3777293	-1.51849			1.46712	0.217474					0.955838	-2.47044				0.442207		0.957537	-0.159426			+	0.211925	0.654468	14	-161.981	353.142	5.33233	0.000475364
717349	-1.51244			1.34074			-0.194507				-2.44775			0.369508	0.484699	0.686364	0.932234		0.96093		+			13	-163.062	353.143	5.33308	0.000475186
2671445	-1.51074			1.36042		0.30886		-0.125881		0.751945	-2.34881					0.153742	0.845174				+		0.6581	13	-163.062	353.144	5.33366	0.000475049
2918149	-1.68183			1.31912						0.939584	-2.35167	-0.0243787					0.703649			+	+		0.598836	13	-163.062	353.144	5.3337	0.000475039
2659206	-1.53861	-0.299092		1.35589					-0.343062	0.835935	-2.45495			0.260251			1.16616				+		0.663474	13	-163.063	353.145	5.33484	0.000474769
1746453	-1.51776			1.28514		0.423124					-2.40571	0.635545			0.477528		1.0873		0.50716		+	0.281678		13	-163.063	353.146	5.33614	0.000474461
2660109	-1.51481			1.51759	0.280029					0.887867	-2.47524	0.0964559		0.254744			0.937838				+		0.642532	13	-163.064	353.147	5.33704	0.000474247
2811421	-1.52573			1.52174	0.352376	0.418478					-2.47253	0.363268			0.540075	0.55681	0.965374		0.788061		+		0.468457	15	-160.899	353.151	5.34095	0.000473321
3711752	-1.53047	-0.124098	-0.163497	1.34232						0.966457	-2.53832				0.429954		1.06136				+	0.259044	0.693446	14	-161.986	353.151	5.34096	0.000473318
688645	-1.41043			1.25403							-2.27425						1.06215		0.812459		+			9	-167.328	353.154	5.3442	0.000472552
2790917	-1.50718			1.29077							-2.59574	0.614549		0.367436			1.13305		0.522911		+		0.415481	12	-164.142	353.155	5.34497	0.000472371
2794381	-1.54331			1.51433	0.283496				-0.147642	0.85098	-2.44065				0.42808		1.1003		0.328551		+		0.672744	14	-161.989	353.158	5.34762	0.000471744
1614598	-1.4898	-0.0694776		1.31559						0.81407	-2.30018				0.443798		0.91576				+	0.386275		12	-164.143	353.158	5.34787	0.000471685
795405	-1.80714			1.45907	0.344129					0.741218	-2.17971				0.378642					+	+			12	-164.144	353.159	5.34943	0.000471318
2810447	-1.51514		-0.350379	1.52599	0.285533			-0.513482			-2.49093				0.570183	1.06546	0.875698		1.12905		+		0.583016	15	-160.904	353.16	5.35019	0.00047114
2794254	-1.54086	-0.128708		1.50298	0.28157					0.886947	-2.5345				0.428593		1.13137		0.301131		+		0.691533	14	-161.99	353.16	5.35028	0.000471117
2668301	-1.53106			1.51871	0.26315					0.833327	-2.53992	0.1031		0.201134	0.416257		0.978282				+		0.662868	14	-161.991	353.162	5.35153	0.000470823
2655062	-1.51997	-0.152895		1.35247		0.296613		-0.109628		0.82363	-2.41264						0.999494				+		0.693576	13	-163.072	353.164	5.35366	0.000470321
717319	-1.5146		-0.168857	1.32875							-2.4697			0.373539	0.489388	0.740913	0.90289		0.931567		+			13	-163.072	353.164	5.35427	0.000470178
549637	-1.49113			1.26535						0.494272	-2.24914				0.483055	0.574121					+			10	-166.277	353.165	5.35521	0.000469958
2659117	-1.51401			1.52179	0.27631		-0.00458578			0.942987	-2.45474			0.253989			0.935032				+		0.656959	13	-163.073	353.165	5.35535	0.000469925
1619461	-1.4731			1.29441							-2.56435	0.791355		0.30991	0.445304		0.928022				+	0.287621		12	-164.147	353.166	5.35608	0.000469754
2790277	-1.55523			1.35207					-0.185113	0.740874	-2.41787			0.278104			1.1202		0.372412		+		0.591735	13	-163.073	353.166	5.35614	0.00046974
2659149	-1.51408			1.521	0.276931			0.00293174		0.942935	-2.45451			0.253884			0.934279				+		0.657476	13	-163.073	353.166	5.35618	0.000469729
954901	-1.73323			1.30349		0.407141					-2.21163			0.389615			0.827103		0.784719	+	+			13	-163.074	353.168	5.35793	0.000469319
2655893	-1.46078			1.29458		0.443379			-0.142129		-2.40144	0.689775					0.929956				+		0.495129	12	-164.148	353.169	5.35852	0.000469181
566790	-1.45698	-0.117451		1.27411							-2.55006	0.899728			0.499826		0.953192				+			11	-165.217	353.169	5.35949	0.000468953
2654869	-1.39442			1.32275		0.501775			-0.323412		-2.15635						0.900999				+		0.535123	11	-165.218	353.171	5.36085	0.000468634
2732565	-1.44674			1.35614		0.469414					-2.41305			0.294649	0.49927		0.927471	-0.123438			+		0.528482	13	-163.076	353.172	5.36215	0.000468329
561933	-1.4852			1.47666	0.221106					0.800149	-2.28045			0.350184			0.857475				+			11	-165.22	353.175	5.3653	0.000467593
2667309	-1.53147			1.52051	0.259445		0.0254852			0.886697	-2.51908			0.199965	0.416819		0.974073				+		0.682267	14	-161.998	353.176	5.36567	0.000467506
562949	-1.50309			1.32776						0.543817	-2.3809	0.383273		0.351844			0.887321				+			11	-165.22	353.176	5.36572	0.000467494
3704325	-1.43187			1.2551							-2.56339	0.850992					0.900665				+	0.23666	0.420729	11	-165.22	353.176	5.36577	0.000467482
3715909	-1.5368			1.36537				-0.0592883		0.831408	-2.50486			0.184004	0.420583		0.988024				+	0.230658	0.613092	14	-161.998	353.176	5.36594	0.000467442
2679303	-1.38497		-0.238364	1.32267							-2.434				0.599588	0.587849	0.634111				+		0.575639	12	-164.152	353.176	5.36647	0.000467319
2667341	-1.53041			1.52189	0.256889			-0.00940395		0.888183	-2.51723			0.19997	0.415539		0.974433				+		0.680401	14	-162	353.179	5.3691	0.000466705
2659207	-1.53076		-0.206486	1.36989					-0.187939	0.911054	-2.43248			0.25739			1.01254				+		0.698498	13	-163.08	353.18	5.36957	0.000466597
3705605	-1.59699			1.29668						1.03274	-2.3209		+				0.914034				+	0.246665	0.599099	13	-163.081	353.182	5.37168	0.000466104
2683671	-1.53568		-0.346116	1.39143		0.312767				0.664549	-2.49667			0.187154	0.476348	0.416959	0.838566				+		0.712619	15	-160.915	353.183	5.37253	0.000465905
2665245	-1.64015			1.54301	0.357709	0.326954				0.929078	-2.28862		+		0.439161		0.938665				+		0.673361	15	-160.916	353.184	5.37424	0.000465508
2675221	-1.42226			1.34641		0.427658					-2.30516			0.375253		0.318475	0.740223				+		0.473625	12	-164.156	353.184	5.37425	0.000465504
2683781	-1.53827			1.37482					-0.14371	0.717789	-2.47683			0.21739	0.44952	0.226513	0.902691				+		0.630252	14	-162.002	353.185	5.37465	0.000465411
828933	-1.64018			1.26836							-2.44193	0.768465			0.485178		0.629358			+	+			12	-164.157	353.185	5.37473	0.000465393
2802263	-1.52631		-0.345177	1.35362		0.40222		-0.498976			-2.35526					0.848325	0.927974		1.09062		+		0.569556	14	-162.003	353.185	5.37527	0.000465268
2646805	-1.52958			1.27383		0.32596				0.444017	-2.28865				0.483227	0.556077					+		0.496254	12	-164.157	353.186	5.37578	0.000465149
3715877	-1.53903			1.3533			0.0632975			0.835496	-2.50905			0.183992	0.422456		0.986651				+	0.241821	0.61178	14	-162.003	353.186	5.37579	0.000465147
1753621	-1.48062			1.2739		0.417308					-2.19214					0.538836	0.905911		0.97191		+	0.279728		12	-164.157	353.186	5.37586	0.000465129
2683654	-1.5372	-0.126745		1.36419						0.752885	-2.56002			0.210101	0.448551	0.217705	0.949732				+		0.650675	14	-162.004	353.187	5.37723	0.000464811
2671382	-1.5155	-0.124138		1.34191		0.297072				0.8126	-2.39863					0.106891	0.933144				+		0.667801	13	-163.084	353.187	5.37725	0.000464807
2662949	-1.38533			1.29707			0.167389				-2.42292				0.553188		0.874075				+		0.566971	11	-165.226	353.188	5.37787	0.000464664
1614629	-1.48974			1.3184			0.0136843			0.808127	-2.28123				0.445951		0.877996				+	0.386672		12	-164.159	353.189	5.3788	0.000464448
1614599	-1.48928		-0.00359918	1.31963						0.811609	-2.28117				0.445126		0.879004				+	0.385051		12	-164.159	353.189	5.37944	0.000464298
1614661	-1.48918			1.31752				0.0183745		0.815067	-2.28255				0.44505		0.878664				+	0.384942		12	-164.159	353.19	5.38025	0.000464111
2892557	-1.82317			1.47726	0.393322					0.827127	-2.29133				0.366521					+	+		0.448452	13	-163.086	353.191	5.3811	0.000463914
632325	-1.45364			1.27386							-2.5114	0.877259			0.504829		0.883564	-0.143389			+			11	-165.228	353.192	5.38203	0.000463697
2720661	-1.51931			1.34765		0.310004			-0.169116	0.810359	-2.30487						0.94773	-0.109185			+		0.661365	13	-163.087	353.193	5.3835	0.000463357
3773189	-1.52044			1.34018						0.892627	-2.43967			0.240629			0.944636	-0.13268			+	0.239334	0.583066	13	-163.087	353.194	5.38375	0.000463299
3728165	-1.52294			1.34385			0.0292219			0.825192	-2.46408				0.477249	0.212811	0.869665				+	0.258891	0.609037	14	-162.008	353.196	5.38628	0.000462715
2667398	-1.55241	-0.272174		1.36725					-0.310407	0.793964	-2.52193			0.205736	0.408009		1.18549				+		0.685002	14	-162.01	353.199	5.38885	0.00046212
3711789	-1.5224			1.4708	0.218141		0.0638978			0.94573	-2.47337				0.442804		0.959955				+	0.218317	0.659986	14	-162.01	353.199	5.38927	0.000462023
2810423	-1.50718		-0.364266	1.35791		0.46793	-0.263098				-2.41917				0.564307	0.853215	0.915041		0.913141		+		0.516139	15	-160.925	353.202	5.39215	0.000461357
3729157	-1.52174			1.34576						0.821769	-2.46547	0.0117171			0.476808	0.217377	0.868691				+	0.254798	0.604399	14	-162.012	353.204	5.39423	0.000460878
2786063	-1.5264		-0.138927	1.50278	0.292311					0.991398	-2.46036						1.04512		0.326881		+		0.70705	13	-163.094	353.208	5.39806	0.000459995
2790213	-1.55294			1.35758				-0.124465		0.73213	-2.47003			0.271132			1.09686		0.40364		+		0.605316	13	-163.094	353.208	5.39816	0.000459974
2790150	-1.55104	-0.13843		1.33936						0.786472	-2.51989			0.269946			1.14537		0.34024		+		0.615334	13	-163.097	353.213	5.40279	0.000458909
566039	-1.49778		0.0232678	1.34918		0.359233				0.623803	-2.21218				0.471942		0.86571				+			12	-164.171	353.213	5.40303	0.000458854
2667030	-1.44767	-0.0452813		1.36088		0.466708					-2.42851			0.295941	0.49675		0.955215				+		0.533604	13	-163.097	353.213	5.40319	0.000458818
2667061	-1.45034			1.35911		0.462989	0.0473064				-2.41524			0.295046	0.498897		0.930978				+		0.535443	13	-163.097	353.214	5.40439	0.000458543
3716869	-1.53729			1.35559						0.811377	-2.52067	0.0603352		0.186253	0.420093		0.99106				+	0.232463	0.596746	14	-162.018	353.215	5.40496	0.000458413
3843605	-1.52048			1.3018		0.436285					-2.51256	0.575064			0.491083		1.12598		0.44515		+	0.181487	0.450757	14	-162.018	353.216	5.4057	0.000458243
566038	-1.49765	-0.0173343		1.34845		0.358088				0.631811	-2.21808				0.469544		0.877151				+			12	-164.172	353.216	5.406	0.000458174
2814541	-1.54316			1.5478	0.298506			-0.436301			-2.51981			0.287375	0.508295	0.805405	0.963006		1.0719		+		0.474346	15	-160.932	353.217	5.40657	0.000458043
3727877	-1.38656			1.31153							-2.40277				0.591105	0.448983	0.675387				+	0.223306	0.465284	12	-164.173	353.217	5.40673	0.000458005
566101	-1.49756			1.34926		0.359431		-0.00199132		0.629971	-2.21269				0.469657		0.867524				+			12	-164.173	353.217	5.40722	0.000457893
557853	-1.47229			1.45937	0.22153	0.334573				0.780005	-2.16401						0.816703				+			11	-165.241	353.217	5.40727	0.000457882
2810525	-1.52016			1.5322	0.33547	0.433783			-0.270482		-2.30517				0.551839	0.644671	0.993389		0.916075		+		0.476754	15	-160.933	353.218	5.40774	0.000457775
713485	-1.51717			1.52579	0.362641					0.438617	-2.35016				0.510094	0.598639	0.87796		0.838307		+			13	-163.099	353.218	5.40795	0.000457727
1606413	-1.46928			1.39672	0.156978					0.923787	-2.23226						0.827019				+	0.362059		11	-165.242	353.219	5.4094	0.000457395
3842822	-1.54486	-0.138335		1.32815						0.847275	-2.52904				0.43343		1.13608		0.246797		+	0.248264	0.618297	14	-162.02	353.221	5.41056	0.000457131
2667031	-1.44696		-0.0218397	1.36357		0.470859					-2.41651			0.296791	0.497032		0.934603				+		0.535087	13	-163.101	353.221	5.41074	0.000457089
2785941	-1.47926			1.30419		0.480887			-0.336236		-2.19562						1.18018		0.727003		+		0.489003	12	-164.175	353.222	5.41173	0.000456863
2798343	-1.55729		-0.130776	1.36285						0.797529	-2.55685			0.213378	0.403108		1.10033		0.254358		+		0.673247	14	-162.022	353.223	5.41325	0.000456516
2655189	-1.52006			1.35686		0.311001		-0.0367511	-0.154698	0.803227	-2.30864						0.948016				+		0.664533	13	-163.102	353.223	5.41343	0.000456475
3834631	-1.52965		-0.179806	1.32295						0.967023	-2.45189						1.04437		0.254834		+	0.262867	0.642922	13	-163.102	353.223	5.41346	0.000456467
3712781	-1.52045			1.47485	0.223028					0.911979	-2.48899	0.0808761			0.440833		0.964626				+	0.207517	0.643035	14	-162.022	353.224	5.41377	0.000456397
3707717	-1.52156			1.35298				-0.0512212		0.880214	-2.43885			0.239797			0.947907				+	0.235191	0.588557	13	-163.102	353.224	5.41443	0.000456246
2646797	-1.50689			1.50763	0.399636					0.666071	-2.36171				0.466648	0.600632					+		0.535968	12	-164.177	353.225	5.41514	0.000456085
1745685	-1.52834			1.31932		0.345475				0.54669	-2.24927				0.446988		1.04935		0.467406		+	0.332486		13	-163.103	353.226	5.41585	0.000455923
2859789	-1.53749			1.50319	0.283675					0.87857	-2.48697				0.433445		1.06291	-0.125792	0.305943		+		0.677473	14	-162.023	353.226	5.41631	0.000455817
566821	-1.45939			1.2745			0.0748988				-2.51219	0.877021			0.503493		0.885384				+			11	-165.246	353.227	5.41657	0.00045576
3711821	-1.52			1.47657	0.215241			-0.0177015		0.951387	-2.4704				0.440242		0.961716				+	0.209123	0.656854	14	-162.024	353.228	5.4176	0.000455523
3859221	-1.55467			1.34294		0.33354				0.481523	-2.41549				0.501825	0.383569	0.986957		0.535254		+	0.209314	0.530482	15	-160.938	353.229	5.41857	0.000455303
713333	-1.54757			1.37434		0.415639	-0.152865	-0.363696			-2.24942				0.551462	0.753758	0.919956		1.07794		+			14	-162.024	353.229	5.41867	0.000455281
2657157	-1.64141			1.30231					-0.316271	0.992837	-2.2045		+				0.961364				+		0.641051	13	-163.105	353.23	5.4198	0.000455024
2720534	-1.51834	-0.131842		1.33492		0.295811				0.850055	-2.40689						0.985616	-0.125439			+		0.681742	13	-163.105	353.23	5.41995	0.000454989
2656149	-1.52093			1.34881		0.314361			-0.16172	0.769252	-2.32128	0.0712528					0.951903				+		0.649636	13	-163.106	353.232	5.42169	0.000454593
3842885	-1.54678			1.34587				-0.115946		0.795554	-2.47554				0.436706		1.08372		0.305027		+	0.241667	0.610375	14	-162.026	353.232	5.42197	0.000454529
3711815	-1.52826		-0.17373	1.35335				-0.0447171		0.951418	-2.49243				0.432844		0.997038				+	0.25662	0.688439	14	-162.026	353.233	5.42275	0.000454353
2802199	-1.4859		-0.282004	1.29737		0.440577					-2.33521					0.665103	0.916615		0.921559		+		0.514791	13	-163.107	353.233	5.42303	0.000454288
2794317	-1.54182			1.5083	0.269358			-0.0717827		0.849276	-2.4857				0.431578		1.07835		0.340245		+		0.680584	14	-162.027	353.233	5.42323	0.000454242
3842949	-1.54759			1.3391					-0.149696	0.810104	-2.42993				0.433513		1.10018		0.274514		+	0.247182	0.598133	14	-162.027	353.234	5.42416	0.000454032
2655157	-1.51937			1.35601		0.31358	-0.0275518		-0.167713	0.814419	-2.30423						0.951893				+		0.657626	13	-163.107	353.234	5.42438	0.000453982
566853	-1.45463			1.27308				0.0708258			-2.52836	0.909884			0.502513		0.891436				+			11	-165.25	353.235	5.42518	0.0004538
3711783	-1.53007		-0.173788	1.34413			0.0503421			0.953827	-2.49647				0.434504		0.995664				+	0.265829	0.687745	14	-162.029	353.237	5.42745	0.000453286
2749189	-1.53389			1.36206						0.742619	-2.51701			0.212425	0.454221	0.223006	0.876494	-0.136014			+		0.634972	14	-162.03	353.239	5.42885	0.000452968
713277	-1.49676			1.55154	0.355671	0.460612	-0.289926				-2.26202				0.554798	0.775668	0.888478		1.0962		+			14	-162.031	353.241	5.43079	0.000452529
715349	-1.75274			1.34678		0.421112		-0.843573			-2.00295		+		0.522659	0.695306	0.885346		1.04231		+			15	-160.945	353.241	5.43113	0.000452452
1606533	-1.47977			1.30758					-0.170199	0.863562	-2.18007						0.862704				+	0.388951		11	-165.253	353.242	5.43185	0.000452289
1876741	-1.6802			1.31252						0.771223	-2.24296				0.430395		0.622778			+	+	0.280438		13	-163.111	353.242	5.4319	0.000452278
2721301	-1.45856			1.284		0.441189					-2.46214	0.733215					0.903197	-0.0988392			+		0.492743	12	-164.185	353.242	5.43219	0.000452214
2679639	-1.52398		-0.371202	1.39761		0.32849		-0.19969		0.648841	-2.44347				0.515148	0.492873	0.790092				+		0.755071	15	-160.945	353.243	5.43283	0.000452069
2656022	-1.52107	-0.135931		1.33336		0.303549				0.768699	-2.43722	0.137705					0.995992				+		0.65924	13	-163.113	353.245	5.43499	0.000451581
574229	-1.4747			1.32911		0.339017				0.658951	-2.16165					0.205898	0.730195				+			11	-165.255	353.245	5.43514	0.000451546
693013	-1.54436			1.33883		0.33708				0.470724	-2.26222			0.340068			1.07812		0.582028		+			12	-164.187	353.245	5.43531	0.000451508
959253	-1.75734			1.31303		0.360811				0.438106	-2.20892				0.434466		0.779464		0.570972	+	+			14	-162.033	353.246	5.4362	0.000451308
2679383	-1.43885		-0.316218	1.38824		0.461297		-0.363273			-2.35505				0.6078	0.687945	0.639389				+		0.646725	14	-162.033	353.246	5.43623	0.000451301
3703687	-1.51639		-0.2246	1.33947					-0.176314	1.02229	-2.39065						0.990127				+	0.268943	0.677692	13	-163.114	353.248	5.43828	0.000450838
2929429	-1.70662			1.36366		0.307087				0.670703	-2.41476			0.185988	0.424906		0.777757			+	+		0.5685	15	-160.948	353.248	5.43851	0.000450785
566917	-1.45548			1.2827					-0.0582872		-2.4885	0.859947			0.500798		0.896146				+			11	-165.257	353.249	5.43871	0.000450741
713541	-1.53998			1.34601				-0.375219		0.182666	-2.32298				0.533846	0.705543	0.896752		0.982315		+			13	-163.115	353.249	5.43929	0.00045061
717461	-1.55934			1.35429		0.386615			-0.268012		-2.29269			0.314147	0.48493	0.576016	0.999614		0.882598		+			14	-162.035	353.25	5.43964	0.000450532
3707685	-1.52291			1.34484			0.0327583			0.887529	-2.44087			0.24071			0.947415				+	0.241779	0.585598	13	-163.115	353.25	5.44015	0.000450417
696861	-1.46661			1.40184	0.16316	0.492357					-2.2354				0.498966		1.08762		0.74286		+			12	-164.191	353.253	5.44288	0.000449801
3712775	-1.52869		-0.179061	1.34515						0.929552	-2.50846	0.0613705			0.432561		1.0006				+	0.258384	0.67534	14	-162.037	353.254	5.44396	0.000449559
565783	-1.40329		0.117338	1.32866		0.502001					-2.18232				0.552776		0.814352				+			11	-165.259	353.254	5.44413	0.000449521
3708677	-1.5222			1.34467						0.863325	-2.45123	0.0513254		0.24205			0.950358				+	0.236651	0.574965	13	-163.118	353.256	5.44585	0.000449134
2736917	-1.51186			1.34164		0.305935				0.800796	-2.35368					0.109927	0.864291	-0.109402			+		0.653123	13	-163.118	353.257	5.44662	0.000448962
566791	-1.45586		0.0389956	1.28146							-2.50837	0.864642			0.505289		0.883675				+			11	-165.261	353.257	5.44662	0.000448961
2663311	-1.52463		-0.160217	1.50929	0.247027				-0.147994	0.980517	-2.45357				0.428154		1.00471				+		0.75769	14	-162.038	353.257	5.44673	0.000448937
2655797	-1.46254			1.28383		0.434021	0.0540212				-2.46391	0.73389					0.904697				+		0.499676	12	-164.193	353.257	5.4473	0.000448809
2622213	-1.53922			1.22104						0.825384	-2.27883										+		0.521707	9	-167.38	353.258	5.44815	0.000448618
2655030	-1.51741	-0.136841		1.34742		0.302603	-0.0623314			0.859091	-2.40686						0.994407				+		0.674403	13	-163.119	353.258	5.44834	0.000448576
2655829	-1.45915			1.2942		0.44182		-0.0450405			-2.45735	0.711845					0.905902				+		0.500256	12	-164.193	353.258	5.44849	0.000448543
2917149	-1.68349			1.52494	0.326885	0.285878				0.884675	-2.30088						0.67657			+	+		0.603145	14	-162.039	353.258	5.4485	0.000448541
2814597	-1.53273			1.33686					-0.268712		-2.47759			0.325357	0.488903	0.595771	1.02085		0.825082		+		0.428499	14	-162.04	353.26	5.4503	0.000448136
2671413	-1.5095			1.35417		0.313975	-0.0713533			0.804524	-2.34997					0.126652	0.862131				+		0.642411	13	-163.121	353.262	5.45188	0.000447783
2814613	-1.55741			1.3593		0.397442			-0.266879		-2.39079			0.268304	0.499961	0.538679	1.04846		0.792225		+		0.451813	15	-160.955	353.262	5.45207	0.000447739
2657101	-1.73658			1.53294	0.376776			-0.49563		1.08656	-2.18193		+				0.879245				+		0.677286	14	-162.042	353.263	5.45287	0.000447562
3719949	-1.49555			1.4879	0.266614					0.982213	-2.41191					0.161743	0.831582				+	0.21122	0.624713	13	-163.122	353.264	5.45367	0.000447382
2815493	-1.53528			1.31573							-2.6129	0.331709		0.299233	0.484709	0.510795	0.995485		0.708549		+		0.422833	14	-162.043	353.266	5.4558	0.000446905
2810383	-1.46846		-0.279596	1.49919	0.334586						-2.49695				0.568381	0.886104	0.864561		0.975115		+		0.518784	14	-162.043	353.266	5.45605	0.000446851
680469	-1.50551			1.24758		0.399017					-2.1928				0.526209	0.782043			0.477143		+			11	-165.266	353.267	5.45658	0.000446731
2798469	-1.56455			1.36394					-0.164523	0.712873	-2.48973			0.222591	0.405909		1.13303		0.312563		+		0.620609	14	-162.043	353.267	5.45676	0.000446692
2811415	-1.53149		-0.313591	1.32248		0.422412					-2.5098	0.339851			0.545785	0.653813	0.947476		0.70462		+		0.541584	15	-160.958	353.267	5.45713	0.000446608
2683477	-1.46923			1.3982		0.423975		-0.296101			-2.4023			0.262382	0.54696	0.46623	0.728506				+		0.542406	14	-162.044	353.268	5.45797	0.000446422
2655757	-1.42246			1.39722	0.230539						-2.58832	0.907287					0.889142				+		0.48274	11	-165.267	353.269	5.45868	0.000446263
2786189	-1.53224			1.51052	0.307985				-0.167267	0.908047	-2.38342						1.07843		0.393126		+		0.65365	13	-163.125	353.269	5.4591	0.00044617
2798165	-1.52965			1.37219		0.442204		-0.26299			-2.44653			0.273406	0.458379		1.19241		0.669939		+		0.525194	14	-162.045	353.27	5.45972	0.000446031
2892565	-1.82352			1.24817		0.306488				0.594375	-2.23087				0.389804					+	+		0.404837	13	-163.125	353.27	5.46025	0.000445912
2798405	-1.56291			1.37042				-0.12446		0.700341	-2.53395			0.21635	0.410573		1.11435		0.34464		+		0.633431	14	-162.045	353.271	5.4606	0.000445834
2728719	-1.51987		-0.159253	1.49512	0.248495					1.0025	-2.49988				0.433239		0.973489	-0.180612			+		0.761006	14	-162.047	353.274	5.46393	0.000445092
2795277	-1.53992			1.50793	0.288539					0.829282	-2.5077	0.08792			0.432235		1.07179		0.312461		+		0.663047	14	-162.047	353.274	5.46417	0.00044504
2659080	-1.52898	-0.125071	-0.178666	1.35667						0.939968	-2.52687			0.251629			1.03929				+		0.709364	13	-163.127	353.274	5.46451	0.000444964
3703686	-1.52452	-0.307616		1.32381					-0.33322	0.943473	-2.41405						1.14744				+	0.261923	0.640451	13	-163.128	353.275	5.46519	0.000444812
2667399	-1.54509		-0.176531	1.37882					-0.167776	0.857266	-2.49813			0.205697	0.405884		1.04161				+		0.713762	14	-162.048	353.276	5.46623	0.000444581
582229	-1.42326			1.36202		0.461867		-0.251978			-2.17215				0.595154	0.519747	0.602065				+			12	-164.202	353.276	5.46642	0.00044454
2668061	-1.49406			1.45571	0.204497	0.423803					-2.57556	0.677569		0.240895	0.47251		0.975138				+		0.499251	14	-162.049	353.277	5.467	0.00044441
706069	-1.51925			1.27463		0.409453					-2.31199	0.4552				0.414192	0.942229		0.825919		+			12	-164.203	353.277	5.46725	0.000444356
571141	-1.51662			1.33693						0.47216	-2.45502	0.416522		0.297056	0.416515		0.921731				+			12	-164.203	353.277	5.46745	0.00044431
2786062	-1.52974	-0.140873		1.49792	0.30558					0.949073	-2.48761						1.10862		0.360125		+		0.675512	13	-163.13	353.28	5.47049	0.000443636
2720597	-1.51581			1.35025		0.307255		-0.0839778		0.81706	-2.35746						0.916998	-0.123848			+		0.674141	13	-163.131	353.281	5.47081	0.000443565
2672405	-1.51402			1.3416		0.311935				0.742202	-2.37468	0.100445				0.106881	0.872179				+		0.636915	13	-163.131	353.282	5.4718	0.000443345
2811405	-1.4993			1.49526	0.357385						-2.56423	0.446357			0.537188	0.596129	0.942592		0.801207		+		0.446689	14	-162.052	353.284	5.4741	0.000442835
3908357	-1.54127			1.32631						0.838188	-2.47737				0.438837		1.06133	-0.148343	0.25089		+	0.250226	0.602481	14	-162.052	353.284	5.47415	0.000442824
2646551	-1.45016		-0.342313	1.28224		0.438017					-2.29177				0.564484	0.826391					+		0.519748	12	-164.207	353.285	5.47452	0.000442741
696855	-1.48352		0.14101	1.3072		0.476966					-2.23127				0.50713		1.08165		0.709955		+			12	-164.207	353.286	5.47558	0.000442507
2663184	-1.52395	-0.120909	-0.134607	1.49994	0.249794					1.00289	-2.54079				0.429795		1.03881				+		0.765626	14	-162.054	353.287	5.47683	0.00044223
2794285	-1.53968			1.51052	0.285405		0.00755861			0.876675	-2.48948				0.431932		1.06892		0.31303		+		0.677485	14	-162.054	353.287	5.47696	0.000442203
2654805	-1.38901			1.33299		0.498914		-0.217259			-2.25342						0.849289				+		0.57019	11	-165.276	353.288	5.47839	0.000441887
713286	-1.52848	-0.0690034		1.34181				-0.457674			-2.34037				0.554243	0.797943	0.927065		1.10411		+			13	-163.135	353.289	5.47871	0.000441815
1618453	-1.42373			1.34191		0.450868					-2.27741			0.328315	0.481829		0.87033				+	0.261374		12	-164.209	353.289	5.47942	0.000441659
2724615	-1.52481		-0.202889	1.35376						0.939918	-2.48644			0.253237			0.973206	-0.163458			+		0.703905	13	-163.135	353.29	5.47956	0.000441627
2665293	-1.73892			1.53881	0.350123			-0.481939		1.00963	-2.23134		+		0.414775		0.922486				+		0.694692	15	-160.969	353.29	5.47988	0.000441558
2884373	-1.80147			1.23892		0.285645				0.678755	-2.16678									+	+		0.413319	12	-164.21	353.291	5.48125	0.000441254
1630997	-1.48734			1.33956		0.329397				0.570603	-2.22078				0.505149	0.295932	0.744387				+	0.345947		13	-163.137	353.293	5.48324	0.000440817
713317	-1.52448			1.34737			-0.0628039	-0.428007			-2.32516				0.555899	0.809737	0.891496		1.11432		+			13	-163.137	353.294	5.48436	0.00044057
2798342	-1.56065	-0.128418		1.3525						0.753495	-2.58282			0.214861	0.407562		1.16017		0.284869		+		0.641505	14	-162.058	353.295	5.48513	0.000440399
3703566	-1.50612	-0.160304		1.46157	0.23537					1.04006	-2.4752						0.996066				+	0.215388	0.658535	13	-163.138	353.296	5.48559	0.000440298
2655118	-1.51527	-0.295089		1.49625	0.274713				-0.321954	0.994718	-2.42487						1.12043				+		0.721882	13	-163.139	353.298	5.48768	0.000439838
714253	-1.50072			1.49207	0.361957						-2.47073	0.484324			0.534447	0.631173	0.89797		0.891335		+			13	-163.139	353.298	5.48815	0.000439735
587285	-1.49763			1.33877		0.396735					-2.42312	0.576272		0.290496	0.49436	0.302491	0.784271				+			13	-163.14	353.3	5.48961	0.000439415
2803221	-1.51574			1.28202		0.415006					-2.4098	0.418977				0.379022	0.988242		0.736228		+		0.443501	13	-163.141	353.301	5.49121	0.000439062
2680327	-1.45139		-0.285543	1.29908							-2.61654	0.687347			0.550795	0.472888	0.761494				+		0.551743	13	-163.142	353.304	5.49358	0.000438542
1746437	-1.48813			1.25851							-2.51542	0.743752			0.474368		1.0792		0.488329		+	0.307736		12	-164.216	353.304	5.49423	0.000438399
717335	-1.54151		-0.179815	1.3481		0.392478					-2.37625			0.320718	0.497392	0.695891	0.921961		0.905311		+			14	-162.062	353.304	5.49445	0.000438352
2925327	-1.73491		-0.277894	1.51837	0.305031					1.01287	-2.44764				0.406903		0.713281			+	+		0.682609	15	-160.976	353.305	5.49494	0.000438245
3863045	-1.51215			1.31819							-2.52853			0.313804	0.496757	0.607929	0.964135		0.821066		+	0.183908	0.38324	14	-162.063	353.305	5.49506	0.000438218
2683685	-1.53426			1.37197			-0.0182185			0.743585	-2.51779			0.214387	0.452395	0.22961	0.878317				+		0.631951	14	-162.063	353.306	5.49575	0.000438068
3703560	-1.51566	-0.134128	-0.19659	1.32657						1.04838	-2.49228						1.02431				+	0.269672	0.688124	13	-163.143	353.306	5.49635	0.000437937
3048213	-1.72578			1.31035		0.313698				0.663748	-2.29665						0.852351		0.46189	+	+		0.517398	14	-162.063	353.307	5.49666	0.000437867
2671495	-1.50966		-0.356845	1.35004					-0.198089	0.938706	-2.40674					0.313528	0.855244				+		0.74499	13	-163.144	353.307	5.49681	0.000437836
1619477	-1.49481			1.3165		0.397721					-2.45421	0.704338		0.266622	0.457986		0.932268				+	0.266189		13	-163.144	353.307	5.49741	0.000437704
2684677	-1.5353			1.36852						0.726598	-2.5241	0.0273966		0.214266	0.452615	0.224537	0.880915				+		0.63028	14	-162.064	353.308	5.4983	0.000437509
565845	-1.40152			1.33763		0.506134		-0.0971826			-2.17681				0.545432		0.821528				+			11	-165.287	353.309	5.49939	0.00043727
778821	-1.52684			1.34108				-0.443879			-2.3235				0.557014	0.796176	0.887337	-0.0486295	1.0987		+			13	-163.146	353.312	5.50176	0.000436752
1757701	-1.48956			1.29469							-2.34202			0.424983		0.571314	0.934281		0.95136		+	0.26403		12	-164.22	353.312	5.50185	0.000436733
954885	-1.7107			1.28433							-2.30602			0.448187			0.810959		0.782486	+	+			12	-164.221	353.313	5.50279	0.000436529
1614341	-1.34539			1.28812							-2.29168				0.544023		0.815906				+	0.328997		10	-166.351	353.314	5.50395	0.000436274
3769095	-1.51094		-0.222701	1.32329						1.04855	-2.44745						0.952756	-0.183544			+	0.27246	0.682077	13	-163.147	353.314	5.50416	0.000436229
714309	-1.53111			1.33607				-0.403244			-2.35252	0.113417			0.549308	0.753198	0.899044		1.04803		+			13	-163.148	353.315	5.50541	0.000435956
631317	-1.3957			1.32132		0.509453					-2.18435				0.550003		0.81667	-0.146197			+			11	-165.29	353.316	5.50553	0.000435931
680453	-1.47531			1.22467							-2.2803				0.52994	0.831921			0.522323		+			10	-166.353	353.317	5.50662	0.000435692
2662925	-1.36456			1.37119	0.101709						-2.42193				0.551184		0.874354				+		0.547381	11	-165.291	353.317	5.50701	0.000435608
709149	-1.51202			1.52563	0.350093	0.383529					-2.26869			0.393299		0.618589	0.936699		1.07649		+			13	-163.149	353.318	5.50789	0.000435416
2681605	-1.59396			1.32829						0.882503	-2.39762		+		0.460856	0.157909	0.881144				+		0.656505	14	-162.069	353.319	5.50864	0.000435253
2917135	-1.72494		-0.30966	1.5166	0.322717					1.09098	-2.38597						0.666759			+	+		0.679849	14	-162.07	353.32	5.51046	0.000434858
2679429	-1.4059			1.32617					-0.270741		-2.34096				0.58442	0.444585	0.718269				+		0.518186	12	-164.225	353.321	5.51099	0.000434741
565789	-1.38859			1.38273	0.0924674	0.513473					-2.1848				0.548057		0.817417				+			11	-165.293	353.321	5.51148	0.000434636
795141	-1.69446			1.22694							-2.18975				0.466261					+	+			10	-166.355	353.322	5.51158	0.000434615
2732807	-1.53925		-0.17429	1.36201						0.88293	-2.5465			0.200521	0.411719		1.00633	-0.18363			+		0.717949	14	-162.071	353.322	5.51161	0.000434607
2646597	-1.44689			1.29118				-0.389456			-2.33737				0.563762	0.759683					+		0.476671	11	-165.294	353.323	5.51271	0.000434369
2855685	-1.54805			1.34033						0.776334	-2.47092			0.273713			1.07507	-0.09371	0.348258		+		0.598903	13	-163.152	353.324	5.51431	0.000434021
713413	-1.52813			1.34362				-0.440195	-0.0120517		-2.32137				0.555413	0.796102	0.892078		1.10192		+			13	-163.152	353.324	5.51441	0.000433999
3728917	-1.47959			1.31929		0.42603					-2.48489	0.575242			0.547341	0.282599	0.827429				+	0.193585	0.462055	14	-162.073	353.325	5.51485	0.000433903
718357	-1.56085			1.33477		0.37795					-2.4214	0.302696		0.293158	0.482853	0.502617	0.973869		0.777092		+			14	-162.073	353.326	5.51581	0.000433696
2672133	-1.43077			1.26529							-2.53416	0.756477				0.213781	0.789307				+		0.468248	11	-165.296	353.327	5.5168	0.00043348
1631749	-1.44489			1.27626							-2.47544	0.735078			0.538404	0.328291	0.738791				+	0.323367		12	-164.228	353.327	5.51719	0.000433396
2662918	-1.37389	-0.100505		1.30577							-2.45184				0.54862		0.930579				+		0.554524	11	-165.296	353.327	5.51728	0.000433376
2656085	-1.51796			1.35012		0.312354		-0.0692903		0.770321	-2.37553	0.0850689					0.92336				+		0.658437	13	-163.154	353.328	5.51814	0.00043319
2721557	-1.51712			1.33462		0.312296				0.768342	-2.38352	0.118783					0.921813	-0.117598			+		0.647144	13	-163.155	353.33	5.52042	0.000432697
714269	-1.5274			1.51543	0.357985	0.410323					-2.36903	0.40334			0.533937	0.595211	0.914936		0.881821		+			14	-162.078	353.335	5.52497	0.000431714
2671431	-1.50344		-0.352129	1.3574				-0.141536		0.918176	-2.45567					0.357343	0.798734				+		0.755745	13	-163.159	353.338	5.52848	0.000430958
2795093	-1.53097			1.32764		0.445278		-0.15291			-2.49402	0.477971			0.491923		1.14586		0.517954		+		0.519322	14	-162.079	353.339	5.52869	0.000430911
2655093	-1.51667			1.35736		0.309311	-0.0131694	-0.0769186		0.820845	-2.35755						0.921136				+		0.671312	13	-163.16	353.339	5.52924	0.000430793
3777286	-1.52854	-0.152782		1.32729						0.91412	-2.52255				0.442975		1.04831	-0.173601			+	0.255958	0.645959	14	-162.081	353.341	5.53138	0.000430333
3842853	-1.54488			1.32998			0.0517258			0.829408	-2.48034				0.438994		1.06431		0.252788		+	0.255307	0.60703	14	-162.081	353.342	5.53199	0.0004302
1671941	-1.47448			1.29622						0.889441	-2.23022						0.831048	-0.128688			+	0.392104		11	-165.303	353.342	5.53236	0.000430121
2679703	-1.53102		-0.370756	1.38462		0.329656			-0.213366	0.688729	-2.39445				0.499014	0.424023	0.858102				+		0.7415	15	-160.996	353.343	5.53345	0.000429888
2728453	-1.37282			1.30316							-2.4206				0.552206		0.873435	-0.134361			+		0.543256	11	-165.304	353.343	5.5335	0.000429876
2667272	-1.54319	-0.11733	-0.150612	1.3668						0.882773	-2.58536			0.19984	0.408625		1.06998				+		0.72282	14	-162.082	353.344	5.53402	0.000429764
1762821	-1.50329			1.27074							-2.45528	0.451585			0.528114	0.537074	0.921412		0.756665		+	0.304829		13	-163.162	353.345	5.53462	0.000429637
582413	-1.47019			1.49932	0.274137					0.716614	-2.28563				0.501896	0.359079	0.689684				+			12	-164.237	353.345	5.53491	0.000429573
2720565	-1.51426			1.346		0.310738	-0.0458318			0.845157	-2.35742						0.919892	-0.117165			+		0.660909	13	-163.163	353.346	5.53582	0.000429378
1630725	-1.36562			1.29926							-2.28336				0.590599	0.478701	0.600183				+	0.323665		11	-165.306	353.347	5.53682	0.000429163
828173	-1.70978			1.48388	0.2782					0.802068	-2.22835				0.427387		0.540859			+	+			13	-163.164	353.348	5.53763	0.00042899
2679309	-1.3753			1.4385	0.202646						-2.41069				0.599467	0.494646	0.64323				+		0.521166	12	-164.238	353.348	5.53801	0.000428908
706053	-1.49274			1.25126							-2.41011	0.532714				0.450523	0.924532		0.831916		+			11	-165.307	353.349	5.53947	0.000428595
2679686	-1.53617	-0.260356		1.35196					-0.291257	0.78849	-2.47339				0.46656	0.1997	1.06238				+		0.693286	14	-162.085	353.35	5.53974	0.000428537
3711814	-1.53089	-0.170798		1.34698				-0.0964485		0.892015	-2.52613				0.441511		1.06187				+	0.249162	0.659034	14	-162.085	353.35	5.54033	0.00042841
3858967	-1.50847		-0.307616	1.32637		0.430221					-2.41705				0.563095	0.74993	0.917215		0.828981		+	0.184504	0.502749	15	-161	353.352	5.54182	0.000428092
2810429	-1.50171			1.54666	0.346187	0.457826	-0.193294				-2.37125				0.560309	0.710666	0.93881		0.972073		+		0.444105	15	-161	353.352	5.54218	0.000428016
1761821	-1.49815			1.47803	0.288637	0.41986					-2.27082				0.553744	0.683954	0.888286		0.98387		+	0.221891		14	-162.087	353.355	5.54463	0.000427491
2790181	-1.54878			1.34799			-0.0287103			0.778869	-2.47167			0.274831			1.08298		0.358657		+		0.593925	13	-163.168	353.355	5.54501	0.000427409
1753605	-1.44761			1.24868							-2.27193					0.595949	0.878538		0.998041		+	0.306665		11	-165.31	353.356	5.54572	0.000427258
1606406	-1.4769	-0.085331		1.29824						0.894732	-2.25478						0.880336				+	0.391882		11	-165.311	353.357	5.54654	0.000427083
2791173	-1.5501			1.34247						0.745935	-2.48313	0.0514265		0.274844			1.08176		0.353595		+		0.589682	13	-163.169	353.358	5.54764	0.000426847
2796293	-1.61613			1.31732						0.885185	-2.40435		+		0.429245		1.03629		0.215708		+		0.648818	14	-162.09	353.359	5.54892	0.000426575
3716629	-1.50115			1.33031		0.413506					-2.56176	0.63241		0.230455	0.474481		0.984879				+	0.168811	0.45395	14	-162.09	353.36	5.54956	0.000426438
2863877	-1.55758			1.35106						0.744666	-2.53669			0.217202	0.411923		1.09172	-0.127593	0.288968		+		0.626753	14	-162.09	353.36	5.5496	0.00042643
1631765	-1.4695			1.30329		0.412668					-2.37343	0.644827			0.540287	0.304413	0.759569				+	0.296323		13	-163.171	353.361	5.55064	0.000426208
1765957	-1.54559			1.35679				-0.412552			-2.39838			0.31016	0.492265	0.759258	0.935294		1.04356		+	0.272364		14	-162.09	353.361	5.55069	0.000426198
3843845	-1.54371			1.33207						0.812352	-2.48815	0.0429996			0.437147		1.06989		0.258943		+	0.24746	0.595517	14	-162.092	353.364	5.55447	0.000425393
709381	-1.53774			1.32608						0.402455	-2.34271			0.383349		0.424743	0.951069		0.764666		+			12	-164.247	353.365	5.55502	0.000425275
1610517	-1.49473			1.34055		0.291277				0.672532	-2.21438			0.294748			0.873279				+	0.321502		12	-164.247	353.365	5.55515	0.000425249
2659143	-1.52645		-0.190522	1.36654				-0.0378383		0.927487	-2.48394			0.253129			0.976187				+		0.702635	13	-163.173	353.366	5.55579	0.000425111
2812485	-1.6924			1.33323				-0.834836			-2.25947		+		0.539736	0.744295	0.931636		1.01891		+		0.48338	15	-161.007	353.366	5.5564	0.000424982
3703693	-1.50501			1.47464	0.236526				-0.140459	1.00891	-2.37174						0.937583				+	0.213827	0.637623	13	-163.173	353.367	5.55662	0.000424936
3703317	-1.374			1.30619		0.49721					-2.24284						0.847516				+	0.194555	0.489534	11	-165.316	353.367	5.55684	0.000424889
3056397	-1.74195			1.52146	0.350538					0.820896	-2.42384				0.411714		0.839207		0.414107	+	+		0.558616	15	-161.008	353.368	5.55831	0.000424576
705037	-1.44345			1.46459	0.352623						-2.28366					0.697809	0.857512		1.15566		+			11	-165.317	353.37	5.5596	0.000424304
2664207	-1.52232		-0.150672	1.50321	0.255108					0.944854	-2.52188	0.101757			0.432452		0.981552				+		0.741583	14	-162.096	353.371	5.5611	0.000423986
553477	-1.44255			1.27622							-2.32154			0.335457	0.489768	0.672213					+			10	-166.38	353.372	5.56189	0.000423817
1611269	-1.45319			1.28083							-2.49415	0.811877		0.380441			0.891386				+	0.283324		11	-165.318	353.372	5.56206	0.000423781
2656053	-1.51691			1.34508		0.316544	-0.038058			0.778205	-2.38109	0.111199					0.926613				+		0.643432	13	-163.176	353.372	5.56209	0.000423776
2802247	-1.50104		-0.330853	1.33184				-0.536744			-2.42075					0.914985	0.900506		1.1385		+		0.556119	13	-163.177	353.374	5.56424	0.00042332
2660103	-1.52726		-0.19537	1.35853						0.896213	-2.50158	0.072878		0.255323			0.980321				+		0.688309	13	-163.178	353.376	5.5662	0.000422906
2655119	-1.50825		-0.193118	1.50465	0.263698				-0.167066	1.06185	-2.40264						0.966777				+		0.752418	13	-163.18	353.379	5.56865	0.000422387
2786125	-1.53025			1.50401	0.29429			-0.0713059		0.910353	-2.43568						1.05152		0.402812		+		0.66243	13	-163.18	353.379	5.56882	0.000422353
2659111	-1.52549		-0.196737	1.36565			-0.0284759			0.943398	-2.48588			0.254766			0.978925				+		0.697325	13	-163.18	353.379	5.56905	0.000422303
778837	-1.55335			1.36168		0.396866		-0.405151			-2.24887				0.553216	0.726376	0.912537	-0.0586437	1.04842		+			14	-162.1	353.38	5.57051	0.000421995
1618709	-1.50826			1.35283		0.314951				0.60524	-2.2733			0.239881	0.426848		0.906385				+	0.32175		13	-163.181	353.381	5.5709	0.000421912
1606407	-1.47579		-0.0431413	1.30378						0.903246	-2.23456						0.840436				+	0.393702		11	-165.324	353.383	5.57309	0.00042145
3859015	-1.52191		-0.364575	1.35562				-0.532352			-2.48609				0.565788	1.00437	0.894783		1.03752		+	0.208385	0.536432	15	-161.016	353.384	5.57399	0.000421262
713557	-1.55275			1.36411		0.401492		-0.416995		-0.0299627	-2.24859				0.554939	0.742247	0.913356		1.07274		+			14	-162.102	353.385	5.57457	0.000421139
562053	-1.49994			1.35296					-0.188989	0.716728	-2.23545			0.357872			0.897143				+			11	-165.325	353.385	5.5746	0.000421133
2884359	-1.83863		-0.309515	1.23486						0.879243	-2.25921									+	+		0.486388	12	-164.258	353.387	5.57654	0.000420724
565813	-1.39537			1.33124		0.513822	-0.0286492				-2.18598				0.547417		0.823547				+			11	-165.326	353.387	5.57722	0.000420582
2795157	-1.52994			1.31599		0.447555			-0.165985		-2.44594	0.511807			0.488721		1.16114		0.474617		+		0.499293	14	-162.104	353.388	5.57777	0.000420466
2657095	-1.75647		-0.310072	1.31969				-0.547189		1.08446	-2.21636		+				0.942301				+		0.750234	14	-162.105	353.389	5.5793	0.000420144
2663215	-1.5222		-0.14841	1.50625	0.251516		0.011154			0.998877	-2.50092				0.432437		0.977335				+		0.758431	14	-162.105	353.39	5.57954	0.000420093
713429	-1.5554			1.36446		0.397494		-0.390627	-0.0430048		-2.23857				0.549994	0.721685	0.923223		1.04813		+			14	-162.105	353.39	5.57959	0.000420083
574997	-1.44763			1.28147		0.42855					-2.3262	0.731764				0.213508	0.743622				+			11	-165.327	353.39	5.57983	0.000420032
2663247	-1.52168		-0.149576	1.50674	0.250938			-0.00125374		1.00075	-2.5001				0.431582		0.97745				+		0.757816	14	-162.105	353.391	5.58069	0.000419852
713302	-1.5548	-0.0251972		1.36394		0.395298		-0.410779			-2.25629				0.551268	0.728638	0.928665		1.05438		+			14	-162.107	353.393	5.58289	0.00041939
565782	-1.39701	0.0201558		1.32992		0.511081					-2.18157				0.548226		0.811882				+			11	-165.329	353.393	5.58303	0.000419362
557973	-1.48702			1.33434		0.343229			-0.204181	0.692549	-2.10576						0.858075				+			11	-165.33	353.395	5.58499	0.000418952
2683415	-1.45062		-0.268635	1.37418		0.443461					-2.43448			0.285588	0.543856	0.543885	0.713668				+		0.567696	14	-162.108	353.395	5.58517	0.000418912
2679622	-1.52664	-0.173829		1.36622				-0.18394		0.759401	-2.52205				0.486277	0.264731	0.932723				+		0.699165	14	-162.108	353.395	5.58536	0.000418873
960021	-1.7297			1.283		0.426542					-2.32443	0.480979			0.459938		0.833533		0.605129	+	+			14	-162.108	353.396	5.58592	0.000418756
558621	-1.44146			1.40103	0.213629	0.440015					-2.36896	0.876146					0.838793				+			11	-165.331	353.397	5.58662	0.00041861
2815509	-1.55662			1.33913		0.389629					-2.51988	0.270774		0.249296	0.49703	0.472544	1.01485		0.695218		+		0.446549	15	-161.023	353.397	5.58713	0.000418502
2657053	-1.63361			1.53606	0.387259	0.307044				1.02382	-2.23122		+				0.890721				+		0.65781	14	-162.109	353.397	5.58731	0.000418465
2663304	-1.54331	-0.257884	-0.163284	1.35643					-0.315193	0.911367	-2.49605				0.425193		1.18497				+		0.7662	14	-162.109	353.398	5.58805	0.000418311
570125	-1.49853			1.47601	0.203222					0.739631	-2.34244			0.298317	0.406584		0.888494				+			12	-164.264	353.399	5.58853	0.00041821
3863061	-1.53789			1.34187		0.39373					-2.44913			0.260065	0.508062	0.552801	0.991022		0.789824		+	0.15717	0.412159	15	-161.024	353.4	5.58987	0.00041793
2851597	-1.52639			1.50128	0.308726					0.939827	-2.43679						1.0374	-0.0879911	0.36962		+		0.659656	13	-163.19	353.4	5.59028	0.000417843
714325	-1.55614			1.36047		0.395657		-0.385592			-2.26383	0.0563537			0.54823	0.706057	0.919321		1.02618		+			14	-162.111	353.401	5.5915	0.00041759
2921223	-1.73543		-0.316949	1.34655						0.930506	-2.42967			0.258125			0.725722			+	+		0.624565	14	-162.111	353.402	5.59152	0.000417586
3859031	-1.54787		-0.377227	1.38089		0.391904		-0.494166			-2.42475				0.566021	0.937357	0.924229		0.988125		+	0.176355	0.560134	16	-159.933	353.402	5.59188	0.000417509
2680333	-1.44231			1.45243	0.267709						-2.59781	0.716912			0.548257	0.356505	0.766217				+		0.492085	13	-163.192	353.403	5.59323	0.000417229
1606437	-1.47567			1.30408			-0.0117801			0.892632	-2.23117						0.83577				+	0.388244		11	-165.334	353.404	5.59369	0.000417131
2728718	-1.52158	-0.145613		1.49314	0.261061					0.962356	-2.52722				0.440439		1.02789	-0.155596			+		0.726137	14	-162.112	353.404	5.59372	0.000417125
1606469	-1.47598			1.30099				0.017363		0.894974	-2.23236						0.835051				+	0.39006		11	-165.335	353.406	5.59621	0.000416607
3179269	-1.48827			1.35266						0.992456	-2.19477						0.969969					0.305281	0.564624	9	-167.454	353.407	5.59694	0.000416456
2794374	-1.55949	-0.270898		1.34166					-0.31671	0.784743	-2.4859				0.427357		1.27014		0.276916		+		0.685944	14	-162.114	353.408	5.59783	0.00041627
696885	-1.4723			1.31565		0.499904	-0.0957096				-2.23609				0.498929		1.09468		0.717812		+			12	-164.268	353.408	5.59797	0.00041624
2921237	-1.69475			1.35106		0.280278				0.725472	-2.3374			0.250634			0.733745			+	+		0.54724	14	-162.114	353.408	5.59841	0.000416149
2665222	-1.60866	-0.120232		1.31969						0.951593	-2.43421		+		0.43242		1.01882				+		0.686237	14	-162.115	353.41	5.59987	0.000415845
2667335	-1.54123		-0.160005	1.3777				-0.0501701		0.866782	-2.54306			0.200991	0.411364		1.00964				+		0.717902	14	-162.116	353.411	5.60082	0.000415648
2662919	-1.37512		0.0316759	1.31056							-2.41801				0.551985		0.876034				+		0.535189	11	-165.338	353.411	5.60149	0.000415509
963077	-1.71578			1.29527							-2.40667			0.37304	0.399154		0.825522		0.719821	+	+			13	-163.197	353.413	5.60339	0.000415114
3703623	-1.51276		-0.209338	1.33694				-0.0354768		1.03605	-2.44443						0.955904				+	0.267587	0.681291	13	-163.197	353.414	5.60381	0.000415028
701205	-1.55141			1.35204		0.358166				0.414105	-2.32138			0.288295	0.412337		1.09119		0.528393		+			13	-163.197	353.414	5.60421	0.000414944
582293	-1.42509			1.34543		0.471444			-0.279013		-2.12164				0.580294	0.438681	0.675753				+			12	-164.271	353.414	5.60428	0.000414929
3834630	-1.53414	-0.151689		1.30852						0.905888	-2.47773						1.11233		0.29896		+	0.256861	0.600139	13	-163.198	353.415	5.60488	0.000414804
3048205	-1.73371			1.51893	0.374858					0.87685	-2.35644						0.806912		0.468145	+	+		0.545667	14	-162.118	353.417	5.60677	0.000414413
1745413	-1.42018			1.26819							-2.33407				0.499593		1.07823		0.67875		+	0.306521		11	-165.341	353.417	5.60705	0.000414354
2799365	-1.56006			1.3547						0.707915	-2.55184	0.0617617		0.219313	0.410534		1.10048		0.295925		+		0.61566	14	-162.119	353.417	5.60712	0.000414341
3777413	-1.5287			1.34003					-0.126565	0.886114	-2.42655				0.444608		0.990134	-0.16145			+	0.255252	0.626932	14	-162.12	353.419	5.60914	0.000413922
2679607	-1.51889		-0.387145	1.39393		0.340855	-0.155842			0.738335	-2.45009				0.500251	0.462122	0.812232				+		0.730011	15	-161.034	353.421	5.6106	0.000413621
553493	-1.47095			1.29191		0.392394					-2.22595			0.27612	0.498108	0.644977					+			11	-165.343	353.422	5.61157	0.00041342
1737493	-1.52037			1.29934		0.325994				0.625548	-2.20334						1.02467		0.522631		+	0.337173		12	-164.275	353.422	5.61184	0.000413363
2814517	-1.54008			1.3646		0.418739	-0.17649				-2.4529			0.272153	0.506245	0.596464	0.996509		0.842572		+		0.420965	15	-161.035	353.422	5.61185	0.000413361
2798373	-1.55971			1.35799			0.00379337			0.74219	-2.53914			0.218707	0.410255		1.09844		0.296628		+		0.626074	14	-162.121	353.422	5.61243	0.000413241
2787085	-1.5284			1.50382	0.312817					0.8956	-2.45476	0.078655					1.04418		0.374374		+		0.646874	13	-163.201	353.423	5.61255	0.000413217
3716613	-1.4791			1.30498							-2.66602	0.724961		0.27857	0.458222		0.977218				+	0.198555	0.424866	13	-163.202	353.423	5.61338	0.000413046
3834757	-1.53699			1.32055					-0.169042	0.863829	-2.36778						1.07645		0.332109		+	0.255711	0.57678	13	-163.202	353.425	5.61458	0.000412797
3711782	-1.53196	-0.143454		1.33321			0.0517213			0.905404	-2.5216				0.443168		1.04672				+	0.260844	0.649885	14	-162.123	353.426	5.61553	0.000412601
2654992	-1.50792	-0.130511	-0.16525	1.49451	0.266872					1.08765	-2.49815						1.0004				+		0.762388	13	-163.203	353.426	5.61621	0.000412461
3769101	-1.50149			1.46388	0.237654					1.03138	-2.41799						0.909122	-0.128581			+	0.216686	0.641113	13	-163.203	353.426	5.61634	0.000412434
3973909	-1.68175			1.34672		0.306611				0.742604	-2.36784				0.449939		0.782921			+	+	0.161962	0.567092	15	-161.037	353.427	5.61664	0.000412373
705301	-1.52774			1.30427		0.361396				0.381486	-2.21022					0.405069	0.9182		0.79437		+			12	-164.278	353.427	5.61668	0.000412365
2798229	-1.52657			1.35687		0.448169			-0.297134		-2.36741			0.289888	0.451793		1.21933		0.604672		+		0.489108	14	-162.124	353.427	5.61694	0.000412311
2794117	-1.454			1.30229					-0.299319		-2.36453				0.500113		1.17381		0.624193		+		0.500616	12	-164.278	353.428	5.61841	0.000412007
2736903	-1.50399		-0.347487	1.33415						0.970374	-2.46417					0.301855	0.819661	-0.172318			+		0.751559	13	-163.204	353.428	5.61845	0.000412001
3704583	-1.51332		-0.213641	1.33034						1.01676	-2.45746	0.0523039					0.958842				+	0.268956	0.670643	13	-163.205	353.429	5.61883	0.000411922
2786093	-1.52713			1.50889	0.309952		-0.0247392			0.942693	-2.43715						1.04446		0.379224		+		0.655472	13	-163.205	353.429	5.61938	0.000411809
782853	-1.51711			1.32261							-2.44949			0.36721	0.488316	0.634825	0.926945	-0.0350329	0.907808		+			13	-163.205	353.43	5.61975	0.000411733
3703591	-1.51348		-0.211268	1.33205			0.0165906			1.04289	-2.44671						0.955935				+	0.271814	0.679372	13	-163.205	353.43	5.6199	0.000411701
1737237	-1.4469			1.26882		0.469973					-2.17814						1.07354		0.782959		+	0.278064		11	-165.347	353.43	5.62034	0.000411611
2668295	-1.54192		-0.166075	1.36794						0.835149	-2.56376	0.0795169		0.203446	0.410725		1.01437				+		0.701234	14	-162.126	353.431	5.62112	0.000411451
717389	-1.5421			1.54192	0.305428			-0.38254			-2.40545			0.338486	0.494608	0.836381	0.916348		1.15803		+			14	-162.126	353.433	5.62257	0.000411151
2680405	-1.48229			1.34925		0.434477		-0.176782			-2.45721	0.454941			0.560864	0.346307	0.791649				+		0.536259	14	-162.127	353.434	5.62411	0.000410835
2671399	-1.49992		-0.365925	1.35456			-0.112045			0.984869	-2.4602					0.339299	0.814305				+		0.738254	13	-163.208	353.435	5.62473	0.000410709
717318	-1.51826	0.0256648		1.32599							-2.44436			0.36763	0.488409	0.637673	0.915902		0.912589		+			13	-163.208	353.435	5.62507	0.000410638
1761805	-1.4649			1.44697	0.281697						-2.35415				0.556676	0.738468	0.862288		1.01133		+	0.246501		13	-163.208	353.437	5.62655	0.000410335
2810773	-1.56465			1.35524		0.355238			-0.19495	0.414763	-2.36328				0.504561	0.393851	1.02684		0.574402		+		0.570964	15	-161.042	353.437	5.6266	0.000410325
578069	-1.40977			1.34122		0.422669					-2.18861			0.424029		0.356765	0.670234				+			11	-165.352	353.439	5.62945	0.000409741
2802269	-1.51831			1.52122	0.309131	0.402692		-0.443698			-2.3102					0.708201	0.95313		1.16267		+		0.492242	14	-162.13	353.44	5.63019	0.000409588
3712774	-1.53084	-0.153466		1.33305						0.873444	-2.53959	0.0732693			0.441498		1.05637				+	0.252948	0.635013	14	-162.131	353.441	5.63092	0.000409439
2667303	-1.54149		-0.164209	1.37232			0.00538948			0.87897	-2.54739			0.202562	0.41059		1.01088				+		0.71463	14	-162.131	353.442	5.63202	0.000409213
762389	-1.47346			1.30301		0.487301					-2.23581				0.503289		1.07887	-0.0896792	0.694298		+			12	-164.287	353.446	5.63621	0.000408358
3834693	-1.53574			1.32694				-0.119617		0.851126	-2.42153						1.05624		0.363012		+	0.250239	0.589914	13	-163.214	353.447	5.63692	0.000408212
2668045	-1.4724			1.43242	0.205507						-2.68474	0.772274		0.293403	0.455967		0.968024				+		0.476571	13	-163.214	353.447	5.63705	0.000408187
3711909	-1.53386			1.3417			0.0877098		-0.146861	0.868448	-2.42375				0.445656		0.994584				+	0.26483	0.634281	14	-162.134	353.448	5.63769	0.000408056
2665333	-1.87713			1.32511		0.313651	0.465582	-0.940706		0.666217	-2.0954		+		0.459814		0.907492				+		0.736065	16	-159.958	353.453	5.64282	0.000407009
2810701	-1.54794			1.55364	0.330881			-0.300539		0.46214	-2.47342				0.509178	0.604447	0.948824		0.786903		+		0.590128	15	-161.051	353.454	5.6444	0.000406689
2730757	-1.60751			1.3166						0.946201	-2.38846		+		0.437321		0.952935	-0.131471			+		0.671087	14	-162.138	353.456	5.64569	0.000406426
2720527	-1.50351		-0.190664	1.49198	0.266006					1.08744	-2.45537						0.93175	-0.158039			+		0.757191	13	-163.219	353.457	5.64674	0.000406214
2675205	-1.39672			1.32742							-2.38929			0.442703		0.361808	0.701491				+		0.457322	11	-165.362	353.459	5.64858	0.00040584
3711845	-1.53221			1.34589			0.118221	-0.110407		0.858134	-2.46689				0.450679		0.966569				+	0.264123	0.652067	14	-162.14	353.459	5.64936	0.000405681
2802325	-1.50698			1.30382		0.432809			-0.309197		-2.21349					0.486682	1.02047		0.899268		+		0.451216	13	-163.22	353.46	5.64957	0.000405639
3777349	-1.52628			1.34274				-0.0686311		0.888425	-2.46533				0.447812		0.967224	-0.171821			+	0.252737	0.637094	14	-162.14	353.46	5.6502	0.000405511
582173	-1.39352			1.45777	0.203421	0.4823					-2.19013				0.598765	0.493648	0.600746				+			12	-164.295	353.462	5.65233	0.000405078
2745111	-1.52435		-0.359914	1.36637		0.32443				0.724364	-2.45644				0.504042	0.412511	0.819718	-0.20076			+		0.747444	15	-161.055	353.462	5.65241	0.000405062
2663246	-1.52374	-0.153325		1.50044	0.250773			-0.047258		0.949699	-2.52899				0.438757		1.03623				+		0.731321	14	-162.142	353.465	5.6547	0.000404599
2664206	-1.5239	-0.148912		1.49858	0.267376					0.898133	-2.55541	0.118352			0.439206		1.03828				+		0.707581	14	-162.143	353.465	5.65482	0.000404575
2655750	-1.43926	-0.185844		1.25233							-2.63323	0.866853					0.995432				+		0.492232	11	-165.365	353.465	5.65514	0.000404512
3842565	-1.43048			1.28306							-2.4425				0.509523		1.1155		0.60026		+	0.210537	0.446778	12	-164.297	353.465	5.65532	0.000404475
705077	-1.48331			1.3064		0.459576	-0.268357				-2.18411					0.604698	0.91104		1.06486		+			12	-164.297	353.466	5.65608	0.00040432
2802189	-1.44533			1.4663	0.346098						-2.37176					0.656273	0.900988		1.04857		+		0.430094	12	-164.3	353.472	5.66183	0.000403159
2728845	-1.52141			1.50568	0.262274				-0.121834	0.935494	-2.43706				0.441666		0.972981	-0.143445			+		0.708029	14	-162.146	353.472	5.66233	0.000403058
3777317	-1.5287			1.32859			0.0723821			0.893248	-2.46967				0.449886		0.965655	-0.170051			+	0.265774	0.635307	14	-162.146	353.473	5.66278	0.000402968
2671368	-1.50846	-0.0960438	-0.319293	1.33967						0.973191	-2.49396					0.286266	0.87894				+		0.75449	13	-163.227	353.474	5.66425	0.000402672
2795030	-1.52562	-0.0878593		1.30386		0.439932					-2.54994	0.579669			0.49073		1.16866		0.443872		+		0.503266	14	-162.147	353.474	5.66429	0.000402665
697101	-1.51623			1.46015	0.242014					0.709509	-2.3159				0.431312		1.03478		0.503466		+			12	-164.302	353.475	5.66513	0.000402495
2802461	-1.53395			1.54248	0.369445	0.322222				0.620387	-2.36407					0.361403	0.960728		0.654059		+		0.580549	14	-162.148	353.476	5.66613	0.000402294
557877	-1.47799			1.34053		0.35099	-0.130737			0.745701	-2.15994						0.831879				+			11	-165.371	353.477	5.66714	0.000402092
696854	-1.47588	0.0313164		1.30928		0.489317					-2.22988				0.502089		1.06934		0.703051		+			12	-164.303	353.477	5.66735	0.000402049
3703597	-1.50406			1.46861	0.238595		0.0338473			1.0265	-2.41945						0.911648				+	0.219151	0.643531	13	-163.229	353.478	5.66824	0.00040187
688909	-1.50962			1.45789	0.267785					0.783657	-2.27042						1.01392		0.567402		+			11	-165.372	353.479	5.66861	0.000401796
3704589	-1.50321			1.46966	0.242551					0.991921	-2.43419	0.0722611					0.914966				+	0.212697	0.630661	13	-163.23	353.48	5.66975	0.000401567
2814733	-1.55287			1.56601	0.367127					0.562879	-2.53832			0.236123	0.457493	0.476682	0.974213		0.629314		+		0.55921	15	-161.066	353.484	5.6739	0.000400734
2155269	-1.49702			1.38127						0.815474	-2.2469				0.490626	0.231852	0.904433						0.624441	10	-166.437	353.484	5.67442	0.000400631
2795031	-1.5234		-0.0588471	1.30917		0.449057					-2.52614	0.583502			0.490735		1.1289		0.440533		+		0.511464	14	-162.153	353.485	5.67506	0.000400502
710149	-1.52317			1.29562							-2.44742	0.414291		0.410468		0.458239	0.970596		0.823378		+			12	-164.307	353.485	5.67523	0.000400468
3703629	-1.50266			1.4714	0.237245			-0.00880921		1.02937	-2.41787						0.912389				+	0.214096	0.642072	13	-163.233	353.485	5.67544	0.000400427
1868549	-1.66717			1.29615						0.844915	-2.17827						0.579541			+	+	0.292587		12	-164.308	353.487	5.67716	0.000400081
2675462	-1.52365	-0.147381		1.35038						0.834979	-2.49668			0.265997		0.126608	0.961577				+		0.639296	13	-163.234	353.487	5.67748	0.000400017
2810677	-1.55428			1.36238		0.367326	-0.148906			0.444259	-2.41469				0.507195	0.432464	0.9902		0.601719		+		0.550962	15	-161.068	353.489	5.6791	0.000399693
2860565	-1.52353			1.30328		0.445926					-2.51399	0.56596			0.494633		1.12076	-0.107042	0.446947		+		0.495632	14	-162.155	353.49	5.67999	0.000399516
2814557	-1.56327			1.56715	0.300344	0.374044		-0.404983			-2.44452			0.235829	0.517651	0.743378	0.985345		1.02851		+		0.491884	16	-159.977	353.49	5.68043	0.000399428
2663214	-1.52355	-0.141588		1.5026	0.263019		0.01107			0.961673	-2.52818				0.439063		1.03024				+		0.72696	14	-162.155	353.491	5.68075	0.000399365
2665287	-1.75468		-0.273443	1.33965				-0.528953		1.00176	-2.26373		+		0.405365		0.977085				+		0.759243	15	-161.07	353.492	5.68161	0.000399193
3858973	-1.50408			1.50316	0.308708	0.431964					-2.37677				0.560355	0.650555	0.938128		0.901747		+	0.114257	0.446949	15	-161.07	353.492	5.68165	0.000399184
3728901	-1.45404			1.28859							-2.57851	0.670438			0.542892	0.310377	0.80077				+	0.229488	0.433998	13	-163.237	353.494	5.68381	0.000398752
713373	-1.5182			1.52487	0.340984	0.427111			-0.269336		-2.20082				0.545374	0.691467	0.933178		1.02117		+			14	-162.158	353.495	5.68513	0.000398491
2675589	-1.52405			1.36275					-0.161558	0.795631	-2.40033			0.274353		0.135724	0.908765				+		0.615276	13	-163.239	353.497	5.68726	0.000398066
2667334	-1.54339	-0.163248		1.37153				-0.0986154		0.812553	-2.57268			0.199387	0.41897		1.07122				+		0.689736	14	-162.159	353.498	5.68766	0.000397986
2668055	-1.50449		-0.105589	1.33803		0.425964					-2.58515	0.651599		0.243299	0.469895		0.998935				+		0.521194	14	-162.159	353.498	5.68843	0.000397834
1762837	-1.52939			1.29753		0.395086					-2.36044	0.375522			0.528822	0.501921	0.94023		0.751192		+	0.280597		14	-162.159	353.498	5.6885	0.000397819
2666245	-1.61115			1.31796						0.896098	-2.40726	0.0918388	+		0.436297		0.959213				+		0.65415	14	-162.159	353.499	5.68858	0.000397804
2665253	-1.61309			1.31947			0.0472181			0.940469	-2.39057		+		0.437397		0.954555				+		0.676631	14	-162.159	353.499	5.6886	0.0003978
3711941	-1.52994			1.35216				-0.0312772	-0.115349	0.88042	-2.42941				0.443115		0.99234				+	0.251833	0.631031	14	-162.16	353.5	5.69029	0.000397464
2925397	-1.70226			1.36262		0.320392		-0.123252		0.692707	-2.36225				0.454799		0.756565			+	+		0.607759	15	-161.074	353.501	5.69066	0.000397389
2785821	-1.44973			1.40406	0.194908	0.492247					-2.28937						1.11524		0.759765		+		0.490914	12	-164.315	353.502	5.6925	0.000397024
2803205	-1.49021			1.25581							-2.4992	0.496994				0.419272	0.965697		0.745183		+		0.425399	12	-164.316	353.504	5.69382	0.000396762
2683461	-1.44322			1.37609				-0.31702			-2.48686			0.32433	0.534718	0.514613	0.684216				+		0.525613	13	-163.244	353.508	5.69795	0.000395944
188949	-1.49728			1.34393		0.438703					-2.09455				0.562288	0.624248	0.988612		0.973699					10	-166.449	353.508	5.69819	0.000395896
2732806	-1.54136	-0.144354		1.35279						0.834102	-2.56998			0.201565	0.419648		1.05776	-0.156558			+		0.677642	14	-162.165	353.51	5.70042	0.000395456
3712901	-1.53021			1.34834					-0.129023	0.878657	-2.42906	0.013146			0.442548		0.995363				+	0.253068	0.625372	14	-162.167	353.514	5.70377	0.000394794
3778309	-1.52648			1.33259						0.87706	-2.47868	0.0503818			0.447439		0.970082	-0.166453			+	0.255354	0.621457	14	-162.168	353.515	5.70498	0.000394555
3834389	-1.45443			1.28423		0.477466					-2.28427						1.11079		0.703123		+	0.180734	0.443741	12	-164.322	353.516	5.70592	0.000394369
2671374	-1.49896	-0.149917		1.51331	0.310542					0.990618	-2.47011					0.158746	0.906098				+		0.696216	13	-163.249	353.517	5.70705	0.000394147
975381	-1.65282			1.30547		0.433368					-2.23115				0.516814	0.383165	0.785873		0.851507	+	+			14	-162.169	353.518	5.70781	0.000393996
573973	-1.36538			1.30323		0.48252					-2.11062					0.372069	0.607435				+			10	-166.453	353.518	5.70783	0.000393993
705173	-1.50771			1.29553		0.428413			-0.314769		-2.11627					0.529756	0.96622		0.999792		+			12	-164.323	353.518	5.70783	0.000393993
2683677	-1.52498			1.55427	0.287757	0.310245				0.673017	-2.44851			0.185577	0.472637	0.275056	0.844676				+		0.639216	15	-161.083	353.519	5.7086	0.000393841
786965	-1.68925			1.23513		0.455858					-2.00789									+	+			10	-166.454	353.52	5.70989	0.000393588
561957	-1.49252			1.35431			-0.0813688			0.762464	-2.28327			0.35495			0.870925				+			11	-165.393	353.52	5.7104	0.000393488
2921229	-1.70138			1.5331	0.327896					0.914528	-2.395			0.258181			0.692104			+	+		0.573699	14	-162.171	353.522	5.71166	0.000393239
2655112	-1.52932	-0.282272	-0.195651	1.34109					-0.348576	0.987951	-2.44629						1.16267				+		0.761663	13	-163.253	353.526	5.71577	0.000392432
2269957	-1.52313			1.36823						0.807212	-2.2697				0.443913		1.13053		0.338343				0.6089	10	-166.457	353.526	5.71612	0.000392364
2658965	-1.43233			1.35575		0.448859			-0.317648		-2.23448			0.376136			0.944798				+		0.493978	12	-164.328	353.528	5.71755	0.000392082
2926085	-1.61776			1.27366							-2.55727	0.724996			0.493648		0.74181			+	+		0.423984	13	-163.254	353.528	5.71761	0.000392072
2142981	-1.50751			1.39257						0.835121	-2.2825			0.189394	0.426487		1.02816						0.618362	10	-166.458	353.528	5.71793	0.000392009
3711637	-1.4272			1.34541		0.495751			-0.286075		-2.24228				0.541736		0.955005				+	0.182546	0.517589	13	-163.255	353.529	5.71907	0.000391785
2656015	-1.50577		-0.182954	1.49846	0.272089					1.03341	-2.4752	0.0950129					0.938894				+		0.738855	13	-163.255	353.529	5.7193	0.000391739
2663341	-1.52486			1.51104	0.263894		0.0448167		-0.133932	0.926774	-2.43674				0.441433		0.977479				+		0.712843	14	-162.175	353.529	5.71939	0.000391723
2675525	-1.51901			1.36808				-0.107782		0.784162	-2.44191			0.269104		0.169041	0.863223				+		0.626156	13	-163.255	353.53	5.72006	0.000391591
2788101	-1.61422			1.2944						0.9476	-2.34271		+				1.00746		0.267165		+		0.630286	13	-163.256	353.532	5.72178	0.000391255
2668181	-1.50794			1.34413		0.422558			-0.136476		-2.51143	0.579464		0.245705	0.471477		1.00578				+		0.497694	14	-162.176	353.532	5.72203	0.000391205
2795061	-1.52616			1.30706		0.443414	0.0195502				-2.51627	0.5662			0.493314		1.12446		0.450106		+		0.498739	14	-162.177	353.533	5.72309	0.000390997
2811399	-1.50429		-0.296201	1.29267							-2.59846	0.420405			0.542013	0.685756	0.925548		0.715418		+		0.516155	14	-162.177	353.534	5.72411	0.000390799
1597973	-1.43665			1.26487		0.416458					-2.15768				0.549566	0.650663					+	0.276471		11	-165.4	353.534	5.72441	0.00039074
549461	-1.45738			1.30841		0.417562		-0.301979			-2.14206				0.559803	0.719912					+			11	-165.4	353.535	5.72474	0.000390676
2667141	-1.42808			1.34959					-0.284787		-2.43825			0.364124	0.470182		0.960955				+		0.508424	12	-164.332	353.535	5.72476	0.000390671
3859207	-1.54175		-0.357263	1.33661						0.693405	-2.5291				0.485958	0.562014	0.92688		0.473053		+	0.257171	0.628806	15	-161.091	353.535	5.72512	0.000390602
2672391	-1.50605		-0.337812	1.34288						0.95784	-2.46751	0.0195266				0.300614	0.825104				+		0.744333	13	-163.258	353.535	5.72525	0.000390576
951061	-1.74733			1.29275		0.338632				0.511661	-2.13996						0.752431		0.619222	+	+			13	-163.258	353.536	5.72553	0.000390522
627461	-1.49398			1.34207						0.746829	-2.28308			0.354799			0.86374	-0.102408			+			11	-165.401	353.536	5.72651	0.00039033
2745157	-1.52242			1.36228				-0.153233		0.756761	-2.4646				0.492567	0.262198	0.837304	-0.151431			+		0.677117	14	-162.178	353.537	5.7266	0.000390312
2806285	-1.48508			1.5093	0.346415						-2.43765			0.413327		0.633124	0.951433		1.0066		+		0.394477	13	-163.259	353.537	5.72739	0.000390158
2925334	-1.69809	-0.128834		1.34505		0.309091				0.734466	-2.40969				0.449085		0.828329			+	+		0.608286	15	-161.093	353.538	5.72768	0.000390102
2814727	-1.55934		-0.343258	1.36073						0.575663	-2.59474			0.235344	0.460822	0.580298	0.954156		0.52664		+		0.643496	15	-161.094	353.54	5.72953	0.000389742
3900165	-1.53046			1.30914						0.895662	-2.42186						1.03395	-0.113391	0.307345		+	0.258479	0.582553	13	-163.26	353.54	5.72954	0.00038974
2795021	-1.48594			1.41924	0.242326						-2.63213	0.737508			0.480902		1.11741		0.480862		+		0.47701	13	-163.26	353.54	5.72958	0.000389731
2138887	-1.5099		-0.183966	1.38535						0.962768	-2.28404				0.441386		1.0296						0.705975	10	-166.465	353.541	5.73151	0.000389356
2659142	-1.52827	-0.174907		1.35865				-0.0921012		0.861494	-2.51062			0.25451			1.03668				+		0.667078	13	-163.261	353.542	5.73207	0.000389247
2655023	-1.50426		-0.18391	1.50413	0.268152		-0.0229523			1.09097	-2.4546						0.936799				+		0.751333	13	-163.262	353.543	5.73298	0.000389069
2664333	-1.52292			1.51223	0.26633				-0.116503	0.904319	-2.45228	0.0595344			0.440181		0.978067				+		0.698767	14	-162.183	353.545	5.7351	0.000388656
2646557	-1.43618			1.4576	0.302907	0.439721					-2.24731				0.562249	0.699744					+		0.442164	12	-164.337	353.546	5.73596	0.000388491
1615637	-1.50509			1.31539		0.348947				0.431858	-2.3284	0.43467			0.467606		0.904327				+	0.332546		13	-163.264	353.547	5.73737	0.000388216
2663373	-1.52279			1.51581	0.269627			0.0246969	-0.137983	0.941634	-2.43459				0.438901		0.9798				+		0.705503	14	-162.184	353.548	5.73799	0.000388096
2655055	-1.50507		-0.182888	1.50223	0.271173			0.0119056		1.09013	-2.45549						0.935082				+		0.752862	13	-163.265	353.549	5.7387	0.000387959
819981	-1.69549			1.48108	0.300534					0.879235	-2.16448						0.49554			+	+			12	-164.339	353.549	5.73896	0.000387908
2802253	-1.4933			1.49807	0.306726			-0.482425			-2.37696					0.78023	0.925943		1.2132		+		0.480852	13	-163.265	353.549	5.73932	0.000387837
2729741	-1.51967			1.49963	0.268294					0.902672	-2.49684	0.0943075			0.444849		0.955294	-0.147593			+		0.695581	14	-162.185	353.549	5.73934	0.000387834
561926	-1.496	-0.0673258		1.3441						0.751095	-2.30201			0.354427			0.902733				+			11	-165.407	353.549	5.73946	0.000387811
697885	-1.51827			1.4302	0.233296	0.440345					-2.41183	0.685698			0.473525		1.0879		0.57452		+			13	-163.265	353.55	5.7398	0.000387745
1741573	-1.52817			1.31682						0.66062	-2.31679			0.323187			1.05495		0.486185		+	0.328618		12	-164.339	353.55	5.73986	0.000387734
2668054	-1.50719	-0.105491		1.3315		0.414106					-2.60617	0.637872		0.240828	0.471882		1.03935				+		0.503724	14	-162.186	353.552	5.74189	0.000387341
2665239	-1.64341		-0.245326	1.33825		0.333398				0.90848	-2.33666		+		0.432975		0.986545				+		0.732428	15	-161.1	353.552	5.74223	0.000387275
2732933	-1.54251			1.36568					-0.139778	0.802777	-2.47931			0.208799	0.419666		1.00706	-0.144099			+		0.657669	14	-162.186	353.553	5.74268	0.000387188
2663062	-1.4396	-0.220611		1.34541		0.48985			-0.421142		-2.28141				0.534121		1.08977				+		0.585383	13	-163.268	353.556	5.74564	0.000386615
2786182	-1.55017	-0.298621		1.32274					-0.351075	0.837455	-2.43035						1.26272		0.332999		+		0.668621	13	-163.268	353.556	5.7463	0.000386487
2728749	-1.52033			1.50036	0.26491		0.0304739			0.949817	-2.47797				0.445527		0.951198	-0.149903			+		0.713937	14	-162.188	353.557	5.74657	0.000386434
799493	-1.82489			1.26062						0.588863	-2.25496			0.229709	0.34541					+	+			12	-164.343	353.557	5.74677	0.000386396
2655781	-1.44444			1.24978			0.143513				-2.56606	0.835953					0.892109				+		0.495942	11	-165.411	353.557	5.74726	0.000386302
832021	-1.64627			1.34277		0.445405					-2.2509			0.329168	0.456697		0.583452			+	+			13	-163.269	353.557	5.74743	0.000386268
2728781	-1.51921			1.50179	0.259626			-0.0201536		0.948903	-2.47546				0.444257		0.951719	-0.150355			+		0.712502	14	-162.189	353.558	5.74758	0.000386239
2810711	-1.56535		-0.383094	1.39171		0.363784		-0.41435		0.235364	-2.45422				0.54228	0.819169	0.935609		0.826762		+		0.64999	16	-160.011	353.558	5.7478	0.000386196
955141	-1.76639			1.31197						0.552507	-2.28197			0.349496			0.778424		0.580558	+	+			13	-163.271	353.562	5.7518	0.000385425
717589	-1.55634			1.34983		0.364395				0.147912	-2.35325			0.298562	0.481652	0.533139	0.953335		0.809549		+			14	-162.192	353.563	5.75341	0.000385116
698117	-1.52983			1.30268						0.465451	-2.41545	0.387302			0.444888		1.04787		0.434655		+			12	-164.347	353.565	5.75533	0.000384746
2671501	-1.49759			1.52527	0.312386				-0.139958	0.956961	-2.37455					0.166372	0.848458				+		0.674219	13	-163.273	353.566	5.75556	0.000384701
3712837	-1.5279			1.35037				-0.0622567		0.878167	-2.47076	0.0216047			0.445704		0.972714				+	0.25053	0.633543	14	-162.194	353.567	5.75738	0.000384352
2814501	-1.51534			1.33454			-0.103822				-2.54087			0.329614	0.495747	0.634267	0.96856		0.855237		+		0.409167	14	-162.194	353.568	5.75835	0.000384166
2138893	-1.49785			1.50113	0.206011					0.950917	-2.25326				0.449964		0.997932						0.662107	10	-166.479	353.568	5.75842	0.000384153
3712805	-1.53099			1.33405			0.0754457			0.853734	-2.48571	0.0697533			0.448533		0.972773				+	0.263146	0.625169	14	-162.194	353.569	5.75853	0.000384131
2724614	-1.5268	-0.156937		1.34261						0.881678	-2.50646			0.257796			1.0244	-0.127975			+		0.656469	13	-163.276	353.572	5.76167	0.000383528
2802455	-1.54091		-0.334029	1.33565		0.324157				0.632406	-2.41258					0.454859	0.943893		0.548485		+		0.660382	14	-162.196	353.573	5.76268	0.000383335
2401029	-1.72098			1.3549						0.855786	-2.19216				0.435838		0.731478			+			0.548033	11	-165.419	353.573	5.76342	0.000383193
2733589	-1.5046			1.33103		0.421515					-2.56542	0.62108		0.241409	0.476448		0.979583	-0.129207			+		0.494516	14	-162.197	353.574	5.76395	0.000383092
2794375	-1.54975		-0.150926	1.3534					-0.168935	0.849803	-2.45932				0.427545		1.10782		0.241128		+		0.710693	14	-162.198	353.576	5.76589	0.000382719
3843589	-1.49047			1.27151							-2.61355	0.688689			0.484644		1.11375		0.429314		+	0.217072	0.421786	13	-163.279	353.577	5.76741	0.000382428
561927	-1.4954		-0.0111268	1.34779						0.751165	-2.28587			0.355206			0.868907				+			11	-165.421	353.578	5.76822	0.000382273
1749525	-1.49841			1.32385		0.433904					-2.32828			0.321452	0.442037		1.12503		0.666889		+	0.246326		13	-163.279	353.578	5.76842	0.000382237
561989	-1.49537			1.34514				0.0210347		0.753027	-2.28658			0.355489			0.867498				+			11	-165.422	353.58	5.76995	0.000381944
623381	-1.48105			1.32416		0.338037				0.726499	-2.16323						0.822298	-0.0997126			+			11	-165.423	353.582	5.77157	0.000381635
2668294	-1.54378	-0.146345		1.35645						0.782279	-2.59181	0.0915813		0.204138	0.418286		1.0672				+		0.662303	14	-162.202	353.585	5.77461	0.000381055
2790173	-1.54828			1.52361	0.289722	0.303023				0.705512	-2.40912			0.24684			1.09517		0.447483		+		0.600116	14	-162.203	353.585	5.7754	0.000380905
570245	-1.51187			1.36206					-0.165743	0.664813	-2.30516			0.304653	0.405078		0.923062				+			12	-164.357	353.586	5.77598	0.000380793
3834661	-1.53287			1.31358			0.0197753			0.891653	-2.42343						1.03811		0.312175		+	0.259369	0.58358	13	-163.283	353.586	5.77635	0.000380724
2680469	-1.48577			1.33176		0.438276			-0.13601		-2.43214	0.522098			0.547948	0.284522	0.845299				+		0.512509	14	-162.203	353.587	5.77674	0.000380648
717334	-1.54564	0.0622942		1.34781		0.39378					-2.34192			0.315255	0.497176	0.588294	0.918172		0.886904		+			14	-162.204	353.588	5.77764	0.000380478
2794310	-1.55359	-0.170305		1.35117				-0.160156		0.77573	-2.54467				0.436502		1.17333		0.319642		+		0.690978	14	-162.204	353.588	5.77835	0.000380343
2680599	-1.52713		-0.348747	1.37288		0.32993				0.6726	-2.47291	0.0864053			0.501854	0.405703	0.831073				+		0.729831	15	-161.118	353.589	5.77881	0.000380256
1761941	-1.52149			1.31693		0.410491			-0.271198		-2.19622				0.539408	0.596011	0.960697		0.886717		+	0.279104		14	-162.205	353.59	5.77988	0.000380052
3835653	-1.53252			1.31349						0.877296	-2.42931	0.030177					1.04052		0.314177		+	0.25613	0.577344	13	-163.285	353.59	5.77999	0.000380031
796181	-1.77282			1.22237		0.410798					-2.22629	0.476916			0.434091					+	+			12	-164.36	353.591	5.78075	0.000379886
2810509	-1.48765			1.50282	0.335909				-0.271892		-2.38278				0.552814	0.709006	0.959472		0.955408		+		0.455235	14	-162.206	353.591	5.78099	0.000379841
2654749	-1.36773			1.38781	0.127367	0.512252					-2.2474						0.838258				+		0.540751	11	-165.429	353.593	5.78267	0.000379523
2679653	-1.52591			1.36777			0.0547104	-0.172043		0.74325	-2.46658				0.49261	0.261544	0.83952				+		0.685329	14	-162.207	353.594	5.78425	0.000379222
3711573	-1.4234			1.35578		0.493368		-0.197868			-2.32791				0.549849		0.908864				+	0.175887	0.550509	13	-163.289	353.598	5.78833	0.000378449
2680645	-1.5227			1.37637				-0.165031		0.790797	-2.44959	-0.071625			0.491335	0.274056	0.832813				+		0.688804	14	-162.209	353.599	5.78869	0.000378382
2679749	-1.52501			1.37043				-0.130114	-0.0652572	0.754357	-2.44626				0.48822	0.258214	0.854646				+		0.673743	14	-162.21	353.599	5.78901	0.000378321
2667302	-1.54324	-0.140848		1.3617			0.0072572			0.832898	-2.57099			0.203256	0.418114		1.06081				+		0.67788	14	-162.21	353.599	5.78938	0.000378252
782869	-1.54353			1.34196		0.390506					-2.35666			0.31485	0.496368	0.583544	0.947513	-0.0448973	0.87949		+			14	-162.21	353.6	5.79006	0.000378122
2802565	-1.54168			1.32081					-0.179902	0.707958	-2.37198					0.263349	1.00833		0.508605		+		0.590527	13	-163.29	353.6	5.79048	0.000378043
709253	-1.51611			1.31911					-0.304622		-2.28636			0.444963		0.563753	0.995178		0.972433		+			12	-164.365	353.601	5.79064	0.000378012
2679576	-1.52707	-0.0248968	-0.343889	1.3772		0.323471				0.724507	-2.46469				0.500711	0.406431	0.839852				+		0.745909	15	-161.124	353.601	5.79098	0.000377948
578053	-1.38263			1.32453							-2.28008			0.489129		0.394596	0.635848				+			10	-166.495	353.601	5.79136	0.000377877
2134789	-1.49389			1.3827						0.883919	-2.22109			0.249135			0.990142						0.596108	9	-167.552	353.602	5.79246	0.000377669
2655751	-1.43357		-0.101421	1.2639							-2.58774	0.873288					0.913521				+		0.501408	11	-165.434	353.603	5.79318	0.000377534
2875933	-1.50581			1.51984	0.334804	0.437976					-2.3804				0.562936	0.654654	0.935028	-0.0418349	0.909084		+		0.47565	15	-161.126	353.603	5.79334	0.000377502
2990869	-1.69295			1.34325		0.319117				0.723461	-2.36546				0.454851		0.760742	-0.124273		+	+		0.596327	15	-161.126	353.604	5.79362	0.00037745
2728838	-1.54059	-0.28061		1.34215					-0.301201	0.860253	-2.48052				0.438304		1.16601	-0.158254			+		0.717869	14	-162.213	353.605	5.79511	0.000377169
2740997	-1.51975			1.35104						0.823887	-2.44655			0.270194		0.131632	0.879555	-0.10903			+		0.621357	13	-163.293	353.605	5.79514	0.000377164
574981	-1.4233			1.258							-2.43178	0.825574				0.237279	0.722463				+			10	-166.497	353.606	5.79601	0.000376998
1611285	-1.47233			1.2992		0.383931					-2.39162	0.73124		0.334918			0.895113				+	0.261318		12	-164.367	353.606	5.79616	0.00037697
2286101	-1.49962			1.35481		0.445005					-2.18397				0.565133	0.585922	1.0235		0.871935				0.434859	11	-165.436	353.607	5.79661	0.000376887
2798365	-1.55964			1.52632	0.267596	0.324209				0.657283	-2.46841			0.192988	0.420557		1.11369		0.383679		+		0.627029	15	-161.127	353.607	5.79674	0.000376862
959061	-1.75559			1.31722		0.447668		-0.275925			-2.17937				0.464088		0.813523		0.813113	+	+			14	-162.214	353.608	5.79761	0.000376697
570005	-1.44744			1.36394		0.456812			-0.289583		-2.20584			0.353257	0.468344		0.910145				+			12	-164.369	353.609	5.79855	0.00037652
2732869	-1.53934			1.36765				-0.0716407		0.808305	-2.51742			0.203364	0.424086		0.981766	-0.155281			+		0.668678	14	-162.215	353.609	5.79884	0.000376467
2668085	-1.5089			1.33253		0.413701	0.0575404				-2.56769	0.621861		0.241249	0.475851		0.982092				+		0.503031	14	-162.215	353.61	5.79957	0.000376328
2892309	-1.73515			1.24027		0.456309					-2.17223				0.463949					+	+		0.316297	12	-164.369	353.61	5.79967	0.000376309
2925461	-1.69296			1.35405		0.321197			-0.0922411	0.708981	-2.33858				0.452042		0.783484			+	+		0.596173	15	-161.129	353.611	5.80088	0.000376082
2667429	-1.54593			1.37054			0.0429369		-0.151513	0.793512	-2.4792			0.209954	0.419519		1.0118				+		0.662284	14	-162.216	353.612	5.80237	0.000375801
2876181	-1.55711			1.34426		0.349768				0.457915	-2.42189				0.508596	0.384295	0.98439	-0.0950175	0.54382		+		0.579665	15	-161.13	353.613	5.80312	0.00037566
2724741	-1.52756			1.35679					-0.157743	0.846462	-2.40684			0.265714			0.971835	-0.113066			+		0.633449	13	-163.297	353.613	5.80339	0.00037561
713247	-1.50095		-0.16156	1.52004	0.341189	0.434233					-2.28873				0.560036	0.801953	0.855933		1.04059		+			14	-162.217	353.613	5.8034	0.000375609
2810398	-1.50666	0.0143702		1.5241	0.336593	0.438722					-2.37678				0.562544	0.657037	0.929871		0.914205		+		0.474002	15	-161.131	353.614	5.80412	0.000375473
2668117	-1.50575			1.34341		0.421707		-0.044549			-2.56036	0.600724		0.24186	0.475589		0.983002				+		0.502799	14	-162.218	353.615	5.80488	0.000375331
586517	-1.50504			1.37268		0.341568				0.44755	-2.28383			0.280439	0.47532	0.31361	0.756803				+			13	-163.298	353.615	5.80494	0.00037532
557846	-1.4829	-0.0362845		1.32736		0.336069				0.730438	-2.17439						0.844819				+			11	-165.44	353.615	5.805	0.000375307
3715589	-1.40719			1.33117							-2.50324			0.348987	0.480507		0.915116				+	0.187862	0.462876	12	-164.372	353.615	5.80521	0.000375269
2667461	-1.5436			1.37677				-0.0308333	-0.128094	0.79744	-2.4822			0.20901	0.418541		1.009				+		0.660865	14	-162.219	353.617	5.8073	0.000374878
2664237	-1.52269			1.50545	0.270639		0.0369995			0.891232	-2.50227	0.105339			0.444623		0.958797				+		0.69801	14	-162.219	353.618	5.80795	0.000374755
557847	-1.4826		-0.0176474	1.3296		0.338823				0.732704	-2.16609						0.827899				+			11	-165.442	353.619	5.80875	0.000374605
2929415	-1.74116		-0.286861	1.3531						0.881315	-2.50645			0.199526	0.385484		0.765321			+	+		0.639444	15	-161.133	353.619	5.8089	0.000374577
3863109	-1.5507			1.37085				-0.456978			-2.51444			0.272543	0.506551	0.734645	0.980884		0.976424		+	0.178795	0.434003	15	-161.133	353.619	5.80902	0.000374555
2660102	-1.52897	-0.159266		1.34468						0.8337	-2.52626	0.0846718		0.25943			1.03275				+		0.642258	13	-163.3	353.62	5.80988	0.000374393
2745094	-1.52591	-0.139348		1.33935						0.823777	-2.51953				0.478224	0.204645	0.940419	-0.151512			+		0.685646	14	-162.22	353.62	5.81006	0.00037436
2798109	-1.50083			1.44848	0.179465	0.457882					-2.44482			0.294975	0.458819		1.16375		0.637515		+		0.489252	14	-162.221	353.621	5.81136	0.000374117
557909	-1.48256			1.32912		0.338777		-0.00275576		0.726908	-2.16398						0.825411				+			11	-165.444	353.622	5.81244	0.000373914
2663277	-1.5226			1.50672	0.257751		0.0443573	-0.0354111		0.937566	-2.47781				0.444306		0.954254				+		0.718997	14	-162.221	353.623	5.81265	0.000373875
583429	-1.49209			1.32011						0.488904	-2.37856	0.362505			0.50068	0.276518	0.758744				+			12	-164.376	353.623	5.81291	0.000373827
1761815	-1.50248		-0.189769	1.31037		0.416785					-2.28546				0.552756	0.721492	0.878251		0.908941		+	0.290416		14	-162.222	353.624	5.8144	0.000373548
2680342	-1.4853	-0.0934014		1.32058		0.430886					-2.52249	0.582031			0.546385	0.27359	0.879569				+		0.518538	14	-162.222	353.625	5.81459	0.000373514
2810646	-1.55901	-0.0565501		1.34729		0.345524				0.464717	-2.4436				0.50486	0.381647	1.0172		0.542402		+		0.586991	15	-161.136	353.625	5.81512	0.000373413
2668038	-1.48664	-0.156477		1.30468							-2.72914	0.735772		0.291406	0.454234		1.05932				+		0.485227	13	-163.303	353.625	5.81524	0.000373392
3719942	-1.51048	-0.160466		1.31923						0.948848	-2.46198					0.109656	0.953328				+	0.265576	0.619319	13	-163.303	353.626	5.81592	0.000373265
3850773	-1.4851			1.28523		0.426506					-2.28733					0.503036	0.952263		0.88919		+	0.189542	0.405104	13	-163.304	353.627	5.81706	0.000373052
2789973	-1.51437			1.35351		0.427606		-0.27463			-2.37046			0.341785			1.18547		0.767275		+		0.48988	13	-163.304	353.628	5.81816	0.000372847
2659110	-1.52724	-0.158032		1.35219			-0.0242889			0.88635	-2.50746			0.258823			1.03006				+		0.653102	13	-163.305	353.629	5.81899	0.000372693
2745877	-1.48294			1.31934		0.437236					-2.48667	0.565281			0.551864	0.278037	0.823621	-0.128546			+		0.509596	14	-162.225	353.63	5.81968	0.000372563
2664269	-1.52099			1.50843	0.269578			-0.00142323		0.902924	-2.49805	0.0950478			0.442582		0.959099				+		0.695849	14	-162.225	353.63	5.81986	0.000372531
2814470	-1.51798	-0.0375983		1.32396							-2.55559			0.326423	0.49664	0.602427	0.986671		0.820609		+		0.432043	14	-162.225	353.63	5.81992	0.000372518
2668421	-1.54406			1.37216					-0.139395	0.787353	-2.48619	0.0272499		0.210519	0.417895		1.01224				+		0.652999	14	-162.225	353.63	5.81998	0.000372508
1757717	-1.51448			1.31195		0.370903					-2.26195			0.373131		0.52114	0.955956		0.933141		+	0.244052		13	-163.305	353.63	5.82023	0.000372461
2657030	-1.60356	-0.135338		1.29738						1.02803	-2.37538		+				0.9785				+		0.673528	13	-163.306	353.631	5.82119	0.000372282
2810503	-1.4979		-0.315893	1.31499					-0.321921		-2.42528				0.556132	0.808674	0.945846		0.870362		+		0.529993	14	-162.226	353.631	5.82146	0.000372232
2880021	-1.54269			1.34547		0.40102					-2.45953			0.26919	0.509781	0.547928	0.991244	-0.049246	0.787424		+		0.451226	15	-161.14	353.632	5.8216	0.000372206
1762069	-1.53284			1.3186		0.355128				0.298933	-2.27241				0.514347	0.498003	0.919705		0.732904		+	0.309651		14	-162.226	353.632	5.82231	0.000372074
2810487	-1.54821		-0.397695	1.39603		0.415596	-0.111796	-0.466917			-2.43117				0.56859	0.96863	0.924755		1.01424		+		0.587587	16	-160.049	353.634	5.82428	0.000371708
713501	-1.52772			1.5348	0.353971	0.381175				0.26165	-2.27659				0.526426	0.611188	0.891386		0.892459		+			14	-162.227	353.634	5.82439	0.000371686
2880005	-1.51751			1.3232							-2.54335			0.326379	0.498252	0.603854	0.965354	-0.0390239	0.82088		+		0.427717	14	-162.227	353.635	5.8247	0.000371629
2794311	-1.54829		-0.123948	1.35749				-0.106336		0.831545	-2.50438				0.432764		1.08588		0.274855		+		0.712041	14	-162.228	353.635	5.82495	0.000371584
2875927	-1.51221		-0.308732	1.32583		0.440099					-2.42586				0.568061	0.744507	0.913482	-0.109947	0.823161		+		0.549945	15	-161.142	353.635	5.82516	0.000371544
549398	-1.44033	0.277106		1.30608		0.456317					-2.11877				0.573114	0.608096					+			11	-165.45	353.636	5.8262	0.000371351
2667077	-1.42208			1.35738				-0.185221			-2.50708			0.353232	0.480942		0.91552				+		0.539335	12	-164.383	353.637	5.82695	0.000371213
2859783	-1.54221		-0.150928	1.33875						0.880918	-2.51003				0.433417		1.06393	-0.169043	0.21524		+		0.716895	14	-162.229	353.637	5.82716	0.000371173
2665365	-1.66218			1.34005		0.343652			-0.325124	0.782119	-2.18899		+		0.442841		1.01101				+		0.644752	15	-161.143	353.637	5.82734	0.00037114
2806301	-1.50888			1.52602	0.344459	0.390937					-2.35907			0.353212		0.578226	0.974942		0.98108		+		0.413284	14	-162.229	353.638	5.82763	0.000371085
827909	-1.58301			1.28979							-2.2388				0.520515		0.509404			+	+			11	-165.452	353.64	5.82975	0.000370693
2794248	-1.54672	-0.118795	-0.126886	1.34237						0.87872	-2.55132				0.429919		1.13027		0.222572		+		0.720805	14	-162.23	353.64	5.82982	0.000370679
2929421	-1.71182			1.5321	0.311156					0.871076	-2.4695			0.197278	0.398169		0.735809			+	+		0.592737	15	-161.144	353.64	5.83019	0.000370611
3703622	-1.51503	-0.18667		1.32832				-0.094412		0.964177	-2.47601						1.02066				+	0.259481	0.644371	13	-163.311	353.641	5.83077	0.000370504
2675493	-1.51921			1.36024			-0.0322374			0.826208	-2.44598			0.271745		0.141102	0.879604				+		0.615939	13	-163.312	353.643	5.83285	0.000370119
2814789	-1.57268			1.38271				-0.35		0.309616	-2.5301			0.242555	0.481362	0.574018	0.99638		0.765748		+		0.539831	15	-161.146	353.643	5.83336	0.000370025
2668069	-1.49227			1.30098			0.141126				-2.67153	0.708807		0.288993	0.461243		0.971659				+		0.492737	13	-163.312	353.644	5.83366	0.000369968
3052293	-1.74264			1.32206						0.703277	-2.40754			0.283891			0.864518		0.436059	+	+		0.486066	14	-162.233	353.645	5.83484	0.00036975
2736909	-1.49453			1.51658	0.313688					0.980832	-2.4187					0.163612	0.822753	-0.101068			+		0.67909	13	-163.313	353.645	5.83524	0.000369676
2811669	-1.55904			1.3463		0.353224				0.423209	-2.43483	0.0573889			0.507436	0.384064	0.991038		0.549403		+		0.570201	15	-161.147	353.645	5.83529	0.000369668
2814486	-1.54367	-0.000826342		1.34847		0.400888					-2.4609			0.269812	0.508881	0.549261	0.994214		0.791083		+		0.451216	15	-161.147	353.645	5.83532	0.000369662
2728839	-1.53259		-0.191405	1.35236					-0.154347	0.928308	-2.45783				0.434782		1.01709	-0.186591			+		0.750836	14	-162.233	353.646	5.83623	0.000369494
2671437	-1.49476			1.52192	0.304434			-0.0566281		0.95748	-2.41601					0.183597	0.815443				+		0.680998	13	-163.313	353.646	5.83642	0.000369457
2806549	-1.55802			1.34724		0.312035				0.475839	-2.39916			0.276132		0.305663	1.01506		0.590814		+		0.526248	14	-162.234	353.649	5.83863	0.00036905
1761925	-1.48919			1.29005					-0.273504		-2.27859				0.542274	0.654552	0.93191		0.917063		+	0.304162		13	-163.315	353.65	5.83984	0.000368827
960005	-1.70593			1.25427							-2.43208	0.589471			0.455178		0.819916		0.589003	+	+			13	-163.315	353.65	5.84009	0.00036878
2676485	-1.5211			1.35504						0.802696	-2.45499	0.0367639		0.271267		0.13274	0.88368				+		0.614833	13	-163.316	353.651	5.84074	0.000368661
549405	-1.41834			1.45132	0.286813	0.444293					-2.15514				0.565576	0.703007					+			11	-165.458	353.651	5.84107	0.0003686
2875991	-1.5509		-0.379555	1.38105		0.401283		-0.495961			-2.43384				0.571717	0.930519	0.919989	-0.124827	0.978559		+		0.606372	16	-160.058	353.652	5.84241	0.000368353
1753669	-1.49518			1.29974				-0.458473			-2.25492					0.735583	0.893617		1.17819		+	0.308649		12	-164.391	353.653	5.84331	0.000368187
950789	-1.66635			1.23749							-2.19344						0.755843		0.821135	+	+			11	-165.459	353.654	5.84397	0.000368066
2802438	-1.53809	-0.130155		1.31082						0.759694	-2.47206					0.244892	1.03779		0.466582		+		0.616101	13	-163.317	353.654	5.84429	0.000368008
3728157	-1.51548			1.5168	0.255021	0.31022				0.73967	-2.4069				0.494116	0.262219	0.838137				+	0.172419	0.625915	15	-161.151	353.655	5.84464	0.000367943
2810392	-1.51462	0.0675182	-0.316736	1.33598		0.443589					-2.40776				0.567928	0.755994	0.883613		0.837749		+		0.544293	15	-161.152	353.656	5.84617	0.000367662
2683541	-1.47056			1.37753		0.434704			-0.271677		-2.3394			0.283018	0.527744	0.382156	0.805325				+		0.504478	14	-162.239	353.657	5.84704	0.000367502
2630405	-1.54877			1.2284						0.750361	-2.31839				0.359852						+		0.520936	10	-166.523	353.657	5.84708	0.000367494
2926357	-1.69439			1.34741		0.322266				0.688982	-2.37883	0.059312			0.453815		0.766874			+	+		0.587776	15	-161.153	353.658	5.84789	0.000367346
2659269	-1.52853			1.36432				-0.0142548	-0.154073	0.843903	-2.40797			0.26568			0.974393				+		0.634406	13	-163.32	353.659	5.84883	0.000367173
787207	-1.81395		-0.215423	1.24528						0.784678	-2.13296									+	+			11	-165.462	353.66	5.85017	0.000366928
2667365	-1.54344			1.37297			0.0659864	-0.0944048		0.791472	-2.51958			0.203279	0.425439		0.983527				+		0.678734	14	-162.24	353.661	5.85056	0.000366855
2925365	-1.69621			1.34972		0.317798	0.0117382			0.722142	-2.36697				0.453528		0.761828			+	+		0.597621	15	-161.154	353.661	5.85057	0.000366854
2744837	-1.39128			1.31104							-2.41018				0.59604	0.446347	0.669602	-0.117301			+		0.518567	12	-164.395	353.661	5.85085	0.000366802
3769094	-1.51318	-0.168672		1.31088						0.986431	-2.47107						1.00772	-0.144397			+	0.265911	0.632616	13	-163.321	353.661	5.85089	0.000366796
2659237	-1.52942			1.36209			0.014209		-0.163473	0.843397	-2.40657			0.266284			0.9758				+		0.63431	13	-163.321	353.661	5.85098	0.000366779
2941717	-1.69767			1.35061		0.31886				0.726443	-2.36612				0.451761	-0.00850614	0.764074			+	+		0.596149	15	-161.155	353.661	5.85129	0.000366721
2733829	-1.53989			1.35628						0.786051	-2.53567	0.0687093		0.20642	0.4233		0.985642	-0.149318			+		0.649648	14	-162.241	353.663	5.8526	0.000366482
1835781	-1.77716			1.22967						0.750216	-2.12532									+	+	0.219272		11	-165.464	353.663	5.85265	0.000366472
2732837	-1.54036			1.35794			0.0264117			0.820631	-2.52218			0.205415	0.424058		0.982295	-0.150867			+		0.664179	14	-162.242	353.663	5.85348	0.00036632
2660229	-1.5288			1.36221					-0.159046	0.838947	-2.40976	0.0131216		0.266458			0.975891				+		0.63077	13	-163.322	353.664	5.85357	0.000366303
1761845	-1.50364			1.3279		0.437898	-0.207301				-2.26422				0.54931	0.655661	0.9147		0.938525		+	0.239017		14	-162.242	353.664	5.85403	0.00036622
635653	-1.50594			1.34995						0.690244	-2.34714			0.29994	0.412944		0.893893	-0.13924			+			12	-164.396	353.664	5.85433	0.000366164
2679302	-1.39198	-0.0760657		1.31431							-2.43231				0.592271	0.444732	0.714585				+		0.528093	12	-164.397	353.665	5.85456	0.000366123
1738261	-1.50199			1.2579		0.417443					-2.36083	0.667611					1.06811		0.591541		+	0.280772		12	-164.397	353.666	5.85623	0.000365817
2655877	-1.43618			1.26693					-0.108935		-2.52078	0.808724					0.914337				+		0.478519	11	-165.465	353.666	5.85625	0.000365812
2745221	-1.52621			1.35042					-0.127644	0.79263	-2.43354				0.480849	0.21362	0.883924	-0.138826			+		0.665576	14	-162.244	353.668	5.85829	0.000365439
2793997	-1.42687			1.3846	0.161736						-2.44928				0.509006		1.11877		0.647447		+		0.499827	12	-164.399	353.669	5.85927	0.000365261
2663366	-1.5417	-0.280071		1.35575				-0.0487914	-0.280258	0.852459	-2.48521				0.437079		1.16624				+		0.722745	14	-162.246	353.671	5.86103	0.000364941
2811479	-1.55147		-0.375089	1.3944		0.402946		-0.530099			-2.4127	-0.0885728			0.574053	0.966724	0.918662		1.03275		+		0.610776	16	-160.068	353.673	5.86302	0.000364576
2728712	-1.53131	-0.12622	-0.165351	1.34029						0.95044	-2.54706				0.436326		1.05261	-0.194137			+		0.759421	14	-162.247	353.675	5.86452	0.000364303
2720526	-1.50495	-0.160695		1.49006	0.282744					1.03934	-2.48043						0.986609	-0.123956			+		0.715226	13	-163.328	353.675	5.86511	0.000364196
2671405	-1.49362			1.52692	0.316335		-0.0343963			0.984516	-2.41777					0.173752	0.822178				+		0.673717	13	-163.329	353.677	5.86671	0.000363906
3056133	-1.6563			1.26706							-2.38182				0.482695		0.861441		0.666254	+	+		0.372346	13	-163.329	353.678	5.86818	0.000363637
713271	-1.50355		-0.257701	1.35409		0.467902	-0.346005				-2.28234				0.554906	0.851757	0.87368		1.02426		+			14	-162.25	353.679	5.86941	0.000363414
582197	-1.40446			1.34982		0.49271	-0.128084				-2.18866				0.593329	0.466279	0.625836				+			12	-164.404	353.68	5.87003	0.000363302
2672397	-1.49587			1.52051	0.317207					0.947259	-2.4324	0.0614231				0.163608	0.82767				+		0.669273	13	-163.331	353.681	5.87067	0.000363185
568069	-1.5782			1.3072						0.84796	-2.1922		+		0.438181		0.848651				+			12	-164.405	353.682	5.8725	0.000362854
2679333	-1.39585			1.31275			0.0629785				-2.41287				0.594288	0.435467	0.677797				+		0.528841	12	-164.406	353.683	5.87308	0.000362748
2683421	-1.44061			1.49115	0.207324	0.44369					-2.40245			0.284513	0.542346	0.436067	0.724336				+		0.507694	14	-162.252	353.684	5.87378	0.00036262
582167	-1.40631		-0.11332	1.34011		0.479833					-2.19748				0.595492	0.512186	0.610329				+			12	-164.406	353.684	5.8741	0.000362563
3846677	-1.50463			1.33777		0.446912					-2.44163			0.282715	0.461618		1.15943		0.589762		+	0.148985	0.450492	14	-162.253	353.686	5.87553	0.000362304
2663334	-1.54359	-0.276897		1.34875			0.0312176		-0.308682	0.854193	-2.48006				0.437447		1.16867				+		0.721207	14	-162.253	353.686	5.87592	0.000362234
688789	-1.47646			1.29192		0.47882			-0.337756		-2.08788						1.13456		0.821778		+			11	-165.476	353.687	5.87688	0.00036206
3720069	-1.50965			1.33139					-0.146367	0.913828	-2.35819					0.117957	0.89055				+	0.265092	0.596095	13	-163.335	353.689	5.8789	0.000361694
2663125	-1.43573			1.36383		0.500741		-0.140686	-0.213785		-2.26742				0.544801		0.941356				+		0.585024	13	-163.336	353.692	5.88194	0.000361144
2721285	-1.43447			1.2576							-2.5669	0.841815					0.893365	-0.102019			+		0.476403	11	-165.478	353.692	5.88219	0.0003611
2680373	-1.48417			1.32609		0.436758	0.00362141				-2.48802	0.565988			0.550142	0.279557	0.826893				+		0.510887	14	-162.256	353.692	5.88238	0.000361065
550421	-1.48531			1.25118		0.400976					-2.25707	0.394004			0.520357	0.589961					+			11	-165.48	353.695	5.88533	0.000360533
2664326	-1.54216	-0.279012		1.35052					-0.302757	0.855472	-2.48263	0.00941571			0.43609		1.17017				+		0.716278	14	-162.258	353.697	5.88659	0.000360305
680517	-1.5182			1.2725				-0.433766			-2.25617				0.52883	0.958725			0.665857		+			11	-165.481	353.697	5.88737	0.000360165
2668357	-1.54113			1.37317				-0.0629002		0.788137	-2.52739	0.0390866		0.205603	0.422135		0.987937				+		0.661034	14	-162.259	353.698	5.88756	0.00036013
2679590	-1.52594	-0.140133		1.35111			-0.0295425			0.827035	-2.52023				0.476174	0.213423	0.942398				+		0.681493	14	-162.259	353.698	5.88813	0.000360028
2810583	-1.55424		-0.376726	1.38824		0.402182		-0.476188	-0.0559655		-2.41793				0.567213	0.924014	0.937051		0.981567		+		0.603281	16	-160.081	353.698	5.88841	0.000359978
2777621	-1.50823			1.24548		0.401221					-2.26223				0.529714	0.760327			0.379964		+		0.387768	12	-164.414	353.699	5.88859	0.000359945
709173	-1.51798			1.34611		0.409012	-0.270639				-2.26265			0.39345		0.586077	0.963907		1.01897		+			13	-163.34	353.699	5.88867	0.000359931
713357	-1.48481			1.49888	0.340922				-0.269538		-2.29018				0.549741	0.751038	0.905636		1.0556		+			13	-163.34	353.7	5.88963	0.000359758
558741	-1.45513			1.28245		0.438902			-0.124617		-2.30054	0.77747					0.865081				+			11	-165.482	353.7	5.89028	0.000359641
2786183	-1.53899		-0.181228	1.33714					-0.190101	0.915372	-2.40528						1.08688		0.288895		+		0.699861	13	-163.34	353.7	5.89045	0.000359611
3047957	-1.67239			1.27075		0.463625					-2.2067						0.861153		0.751646	+	+		0.371645	13	-163.341	353.702	5.89217	0.000359303
2680582	-1.52762	-0.138993		1.34572						0.800017	-2.53007	0.0431605			0.47652	0.205397	0.945943				+		0.678713	14	-162.261	353.703	5.8927	0.000359207
3858951	-1.4748		-0.28898	1.29571							-2.4863				0.562368	0.803608	0.885264		0.8635		+	0.218582	0.470708	14	-162.262	353.703	5.89326	0.000359107
2720277	-1.3785			1.30727		0.506788					-2.24711						0.839705	-0.0940674			+		0.53648	11	-165.484	353.704	5.89372	0.000359024
3720005	-1.50556			1.33748				-0.103121		0.899303	-2.40125					0.150509	0.848013				+	0.261497	0.606512	13	-163.343	353.705	5.89467	0.000358853
549653	-1.4979			1.27958		0.352273				0.35212	-2.17513				0.49929	0.576886					+			11	-165.485	353.705	5.8948	0.000358829
2654742	-1.37915	-0.0635908		1.30895		0.503508					-2.26705						0.87534				+		0.543111	11	-165.485	353.705	5.89489	0.000358814
715333	-1.69651			1.32407				-0.829474			-2.10669		+		0.528698	0.775156	0.860159		1.09533		+			14	-162.263	353.705	5.8951	0.000358775
2810456	-1.55377	-0.034736	-0.366338	1.38715		0.399006		-0.501478			-2.44469				0.568203	0.926199	0.945521		0.986971		+		0.607035	16	-160.084	353.705	5.89549	0.000358706
2892551	-1.85424		-0.281713	1.23967						0.802197	-2.32268				0.35585					+	+		0.474945	13	-163.343	353.706	5.89636	0.00035855
1597957	-1.40111			1.24293							-2.24369				0.553965	0.679484					+	0.306752		10	-166.548	353.707	5.89698	0.000358439
2656014	-1.50705	-0.164437		1.49336	0.288548					0.977695	-2.50688	0.112518					0.99594				+		0.697584	13	-163.344	353.708	5.8977	0.000358311
2663029	-1.44086			1.35343		0.475827	0.165837	-0.262453			-2.3348				0.553491		0.899107				+		0.62627	13	-163.344	353.708	5.89798	0.00035826
1618437	-1.38897			1.31953							-2.38357			0.387206	0.46824		0.855775				+	0.28455		11	-165.486	353.708	5.89803	0.000358251
570149	-1.50581			1.36233			-0.0575361			0.702136	-2.34853			0.301291	0.408248		0.901123				+			12	-164.418	353.709	5.89852	0.000358164
579077	-1.45448			1.29923							-2.45991	0.705		0.413527		0.245796	0.766487				+			11	-165.487	353.709	5.89915	0.00035805
2655054	-1.50663	-0.167437		1.49538	0.273864			-0.0405053		1.02812	-2.48197						0.993541				+		0.718999	13	-163.346	353.712	5.90153	0.000357625
2724677	-1.52393			1.35683				-0.0620821		0.857614	-2.45141			0.26025			0.942915	-0.12528			+		0.644262	13	-163.346	353.712	5.90209	0.000357524
2786845	-1.49761			1.43279	0.266966	0.440568					-2.4743	0.664629					1.10695		0.589382		+		0.469078	13	-163.347	353.714	5.90367	0.000357242
1753861	-1.5128			1.28276						0.594024	-2.27356					0.373579	0.905302		0.67511		+	0.358497		12	-164.421	353.714	5.90415	0.000357156
550405	-1.45942			1.2276							-2.36052	0.478957			0.519944	0.608997					+			10	-166.552	353.715	5.90505	0.000356996
1741333	-1.48445			1.30749		0.421335					-2.25573			0.390064			1.11858		0.74992		+	0.240246		12	-164.423	353.717	5.90676	0.00035669
570118	-1.50804	-0.0534163		1.35471						0.694038	-2.36355			0.300837	0.409611		0.926945				+			12	-164.424	353.719	5.90882	0.000356323
2654743	-1.37771		-0.0329233	1.31291		0.509512					-2.25089						0.847296				+		0.545678	11	-165.492	353.719	5.9092	0.000356256
188933	-1.46762			1.31834							-2.1941				0.568797	0.682899	0.962871		1.01403					9	-167.61	353.719	5.90943	0.000356214
558605	-1.41699			1.37856	0.21434						-2.48417	0.986755					0.831736				+			10	-166.554	353.72	5.90956	0.000356191
3056391	-1.75357		-0.255592	1.32343						0.845516	-2.45992				0.407277		0.839306		0.295837	+	+		0.615458	15	-161.184	353.72	5.90987	0.000356137
2655813	-1.4351			1.26623				-0.0306184			-2.5635	0.82769					0.896421				+		0.481673	11	-165.493	353.722	5.91183	0.000355788
2802469	-1.53342			1.3226			-0.0905958			0.74215	-2.42206					0.28421	0.972917		0.516596		+		0.581471	13	-163.352	353.723	5.91277	0.000355619
2650645	-1.48321			1.28321		0.39387					-2.3046			0.228455	0.50537	0.644818					+		0.40252	12	-164.426	353.724	5.91366	0.000355463
799253	-1.76285			1.26759		0.416199					-2.19103			0.279791	0.406172					+	+			12	-164.427	353.725	5.91518	0.000355192
2657047	-1.63972		-0.281802	1.31563		0.314083				1.00887	-2.28185		+				0.946248				+		0.725615	14	-162.274	353.728	5.91777	0.000354732
2671109	-1.34845			1.28634							-2.32034					0.373862	0.64552				+		0.50009	10	-166.559	353.729	5.91922	0.000354475
2654773	-1.38139			1.30892		0.501743	0.0395473				-2.24859						0.842405				+		0.541395	11	-165.497	353.729	5.91933	0.000354456
1761799	-1.4691		-0.176094	1.28345							-2.36706				0.555297	0.771041	0.852442		0.936669		+	0.314503		13	-163.355	353.73	5.92002	0.000354333
2655022	-1.50546	-0.161267		1.49967	0.283986		-0.0205778			1.04415	-2.48108						0.991587				+		0.712378	13	-163.355	353.731	5.92058	0.000354233
2663240	-1.53403	-0.145076	-0.14468	1.3596				-0.0865423		0.925103	-2.54778				0.436071		1.06496				+		0.762989	14	-162.275	353.731	5.92061	0.000354228
3704582	-1.51525	-0.169533		1.31517						0.950704	-2.4857	0.0641277					1.01453				+	0.263091	0.622742	13	-163.356	353.731	5.92091	0.000354175
828167	-1.72599		-0.161162	1.32214						0.782424	-2.24197				0.421585		0.56231			+	+			13	-163.356	353.732	5.92161	0.000354052
2859845	-1.54883			1.348				-0.13088		0.773974	-2.48361				0.442609		1.07956	-0.141459	0.315742		+		0.670436	14	-162.276	353.732	5.92184	0.000354012
558614	-1.45543	-0.0842377		1.27313		0.431489					-2.38074	0.833679					0.891374				+			11	-165.498	353.732	5.92216	0.000353954
570119	-1.508		0.0241752	1.35713						0.684518	-2.34852			0.300971	0.412692		0.896053				+			12	-164.43	353.732	5.92225	0.000353939
2683663	-1.51845		-0.345707	1.55585	0.298755					0.846289	-2.55699			0.203664	0.457731	0.466895	0.798831				+		0.735587	15	-161.19	353.732	5.92225	0.000353938
713261	-1.46277			1.51481	0.35238		-0.210044				-2.35415				0.559901	0.816183	0.859856		1.11077		+			13	-163.357	353.733	5.92268	0.000353862
2722565	-1.60273			1.29654						1.02307	-2.32475		+				0.906172	-0.0991755			+		0.656296	13	-163.357	353.733	5.9231	0.000353788
3703590	-1.51534	-0.163881		1.31759			0.0204586			0.983387	-2.47041						1.00871				+	0.266693	0.633651	13	-163.357	353.733	5.92311	0.000353786
2668039	-1.4826		-0.077576	1.31414							-2.68888	0.737508		0.296047	0.454257		0.988088				+		0.490961	13	-163.357	353.734	5.92436	0.000353565
2663069	-1.42285			1.41839	0.112806	0.5093			-0.287606		-2.24512				0.543757		0.945343				+		0.566664	13	-163.358	353.735	5.92532	0.000353396
689925	-1.52237			1.2855						0.551626	-2.35753	0.351966					1.02288		0.495008		+			11	-165.5	353.736	5.92569	0.000353329
2680709	-1.5273			1.3598					-0.13501	0.802324	-2.42834	-0.0206516			0.479022	0.21802	0.886057				+		0.668556	14	-162.278	353.737	5.92656	0.000353176
2668325	-1.54273			1.36172			0.0309337			0.77555	-2.54041	0.0779296		0.207687	0.422932		0.989649				+		0.651581	14	-162.278	353.737	5.92674	0.000353144
2795271	-1.54551		-0.141496	1.34445						0.842134	-2.52365	0.0595055			0.432274		1.07454		0.227431		+		0.702474	14	-162.279	353.737	5.92738	0.000353031
570181	-1.50762			1.35532				0.0190343		0.695961	-2.35192			0.301661	0.410287		0.89876				+			12	-164.433	353.738	5.92798	0.000352925
2646550	-1.45798	0.257799		1.29898		0.45046					-2.20818				0.569445	0.608865					+		0.420604	12	-164.434	353.739	5.92912	0.000352725
2679717	-1.52764			1.35828			0.00353549		-0.132097	0.79125	-2.43371				0.479266	0.216109	0.887427				+		0.66576	14	-162.28	353.739	5.92946	0.000352664
2888453	-1.8205			1.24439						0.711041	-2.26546			0.233005						+	+		0.380061	12	-164.435	353.741	5.93079	0.00035243
2790037	-1.51181			1.339		0.433501			-0.326787		-2.27778			0.360294			1.21648		0.696149		+		0.452467	13	-163.361	353.742	5.9317	0.000352271
2794279	-1.545		-0.14095	1.34829			-0.00412106			0.875748	-2.51127				0.431596		1.07333		0.229878		+		0.711218	14	-162.281	353.743	5.93261	0.00035211
2668165	-1.48556			1.31865					-0.109314		-2.63019	0.679886		0.29794	0.455102		0.993141				+		0.474224	13	-163.362	353.744	5.93376	0.000351907
2802229	-1.48633			1.30645		0.455206	-0.179437				-2.28634					0.546462	0.956877		0.94762		+		0.42205	13	-163.362	353.744	5.93403	0.00035186
624149	-1.45302			1.27371		0.436785					-2.35254	0.817147					0.84274	-0.0956393			+			11	-165.505	353.744	5.93449	0.000351779
2728775	-1.52928		-0.175099	1.35285				-0.0604514		0.931907	-2.50083				0.439442		0.987346	-0.194368			+		0.755025	14	-162.283	353.745	5.93518	0.000351658
2859782	-1.54643	-0.141051		1.3286						0.829961	-2.53745				0.439335		1.13125	-0.144457	0.252383		+		0.679309	14	-162.283	353.746	5.936	0.000351513
647701	-1.40964			1.3315		0.47724					-2.19064				0.59553	0.440013	0.628173	-0.133292			+			12	-164.437	353.746	5.9365	0.000351425
1606165	-1.35234			1.28916		0.492111					-2.11973						0.781065				+	0.300424		10	-166.568	353.748	5.93768	0.000351218
3048199	-1.74755		-0.285349	1.30895						0.90936	-2.3923						0.806753		0.3341	+	+		0.607819	14	-162.284	353.748	5.93833	0.000351103
2666005	-1.55356			1.29022		0.46118					-2.4451	0.725596	+		0.50941		0.948658				+		0.48122	14	-162.285	353.749	5.93883	0.000351016
2675479	-1.51926		-0.333158	1.37565		0.288016				0.75868	-2.42764			0.244849		0.315914	0.843115				+		0.692971	14	-162.285	353.75	5.9404	0.000350741
709157	-1.49276			1.32284			-0.199715				-2.35152			0.45192		0.622899	0.940462		1.02313		+			12	-164.44	353.751	5.9411	0.000350618
2733573	-1.48286			1.30686							-2.67268	0.713363		0.293837	0.459486		0.971637	-0.126566			+		0.471305	13	-163.366	353.751	5.94133	0.000350578
2650629	-1.45635			1.26664							-2.39625			0.29081	0.494909	0.673921					+		0.389642	11	-165.508	353.752	5.94235	0.000350399
3769221	-1.51274			1.32481					-0.142914	0.954989	-2.36458						0.945368	-0.129437			+	0.265124	0.610275	13	-163.367	353.753	5.94299	0.000350287
2794437	-1.55294			1.35572				-0.0984525	-0.10431	0.765264	-2.4529				0.438258		1.10459		0.322443		+		0.664453	14	-162.287	353.753	5.94334	0.000350225
2673413	-1.59961			1.30278						1.00632	-2.32607		+			0.0452492	0.886389				+		0.651313	13	-163.367	353.754	5.94385	0.000350136
2671391	-1.49488		-0.332994	1.53477	0.298574	0.296354				0.899695	-2.40022					0.351139	0.786312				+		0.745729	14	-162.287	353.754	5.94398	0.000350114
2725637	-1.5247			1.34704						0.837906	-2.46608	0.060251		0.263243			0.94615	-0.120208			+		0.628135	13	-163.368	353.755	5.9449	0.000349952
2720653	-1.50408			1.50383	0.284246				-0.138236	1.00889	-2.3803						0.928167	-0.108832			+		0.69382	13	-163.368	353.755	5.94503	0.00034993
2658053	-1.60572			1.29664						0.979421	-2.34063	0.0792994	+				0.911079				+		0.64153	13	-163.368	353.756	5.94564	0.000349823
3712541	-1.47514			1.41323	0.172928	0.443391					-2.52884	0.729386			0.511595		0.956356				+	0.15363	0.485723	14	-162.288	353.756	5.94634	0.000349701
2658901	-1.42386			1.36151		0.448471		-0.182645			-2.31941			0.366142			0.891876				+		0.523974	12	-164.442	353.756	5.94636	0.000349698
570893	-1.47004			1.41871	0.191493						-2.57705	0.844101		0.339461	0.442398		0.91551				+			12	-164.443	353.757	5.94747	0.000349504
3785477	-1.5059			1.31976						0.938126	-2.40504					0.11421	0.863475	-0.12689			+	0.267445	0.600511	13	-163.369	353.758	5.94776	0.000349453
2802517	-1.55293			1.35374		0.341073		-0.328131		0.375178	-2.34881					0.440813	0.987112		0.784585		+		0.562191	14	-162.289	353.758	5.94828	0.000349362
583197	-1.4603			1.46469	0.258849	0.431559					-2.37842	0.691871			0.547866	0.358121	0.717742				+			13	-163.37	353.759	5.94907	0.000349224
2680389	-1.45712			1.31815				-0.175072			-2.55208	0.551197			0.556348	0.373214	0.763601				+		0.515929	13	-163.37	353.759	5.94915	0.00034921
2794341	-1.55413			1.35169			0.0754309	-0.159484		0.751472	-2.48689				0.443826		1.08335		0.325331		+		0.681186	14	-162.29	353.76	5.94982	0.000349092
2724645	-1.52401			1.35111			-0.00395194			0.873137	-2.45344			0.262678			0.944299	-0.120621			+		0.637375	13	-163.37	353.761	5.95057	0.000348962
2139669	-1.46569			1.34594		0.459627					-2.32018	0.710243			0.520668		1.00582						0.483515	10	-166.575	353.762	5.95188	0.000348734
558677	-1.45421			1.27183		0.437565		0.0566033			-2.36314	0.843129					0.84754				+			11	-165.513	353.762	5.95216	0.000348685
2663335	-1.53588		-0.180077	1.36073			0.0266044		-0.162687	0.91953	-2.45685				0.43445		1.0215				+		0.749815	14	-162.292	353.763	5.95314	0.000348513
2867973	-1.53534			1.31203						0.745543	-2.42607					0.254543	0.96934	-0.065575	0.481442		+		0.598788	13	-163.372	353.764	5.95426	0.000348318
2659173	-1.52617			1.36238			0.0250587	-0.069485		0.851879	-2.45274			0.260355			0.945674				+		0.647242	13	-163.373	353.765	5.95549	0.000348104
2925061	-1.56485			1.29413							-2.36325				0.528125		0.63636			+	+		0.447537	12	-164.447	353.766	5.95647	0.000347934
2745125	-1.52296			1.34738			-0.0113003			0.814022	-2.47214				0.483234	0.215923	0.862326	-0.144229			+		0.667122	14	-162.294	353.767	5.95688	0.000347863
2663367	-1.53453		-0.180756	1.36401				-0.0121631	-0.15189	0.92329	-2.45791				0.433491		1.02071				+		0.748211	14	-162.294	353.767	5.95739	0.000347775
2657061	-1.60605			1.30008			0.0209299			1.02127	-2.32567		+				0.907945				+		0.658057	13	-163.374	353.768	5.95765	0.000347729
2746117	-1.52362			1.34497						0.801517	-2.4768	0.0205382			0.483283	0.212535	0.864059	-0.144621			+		0.665562	14	-162.294	353.768	5.95815	0.000347642
570909	-1.49209			1.43884	0.190681	0.412039					-2.46143	0.752491		0.291469	0.454996		0.919494				+			13	-163.375	353.769	5.95918	0.000347462
3973895	-1.71407		-0.286806	1.33378						0.958129	-2.45345				0.411913		0.772235			+	+	0.185043	0.634811	15	-161.209	353.769	5.95928	0.000347446
2875975	-1.52533		-0.36522	1.35703				-0.535137			-2.49823				0.571864	0.997643	0.890866	-0.114632	1.03077		+		0.589331	15	-161.209	353.77	5.95983	0.000347349
2810440	-1.52895	-0.087751	-0.342581	1.36137				-0.549093			-2.52349				0.56716	0.98623	0.946386		1.03627		+		0.59452	15	-161.209	353.77	5.96031	0.000347266
2664327	-1.53471		-0.18249	1.36129					-0.154528	0.91282	-2.46275	0.023872			0.433324		1.02233				+		0.743659	14	-162.296	353.771	5.96088	0.000347168
796165	-1.75212			1.19588							-2.33204	0.576012			0.428984					+	+			11	-165.518	353.772	5.96203	0.000346968
2660165	-1.52549			1.36086				-0.054705		0.840076	-2.45957	0.0340893		0.261538			0.947947				+		0.637393	13	-163.376	353.772	5.96239	0.000346906
2859909	-1.54948			1.3403					-0.147947	0.793227	-2.44138				0.439308		1.09434	-0.129058	0.280347		+		0.658457	14	-162.296	353.773	5.96263	0.000346865
2130695	-1.49782		-0.217906	1.37222						1.0502	-2.23999						0.988352						0.702274	9	-167.638	353.774	5.96364	0.000346688
717383	-1.5525		-0.214536	1.3757				-0.431134			-2.42593			0.340394	0.49675	0.903829	0.901587		1.08515		+			14	-162.297	353.774	5.96412	0.000346606
582407	-1.48058		-0.142503	1.34091						0.684324	-2.29874				0.501882	0.390862	0.702416				+			12	-164.452	353.775	5.96506	0.000346443
3728143	-1.50807		-0.35857	1.51005	0.25713					0.921928	-2.5114				0.480145	0.458695	0.791014				+	0.216955	0.715439	15	-161.213	353.777	5.96736	0.000346044
549445	-1.42308			1.28943				-0.324989			-2.22417				0.566233	0.755814					+			10	-166.583	353.778	5.96767	0.000345991
558615	-1.45384		-0.0187286	1.27836		0.43821					-2.3562	0.82436					0.848843				+			11	-165.521	353.778	5.96786	0.000345958
2638605	-1.49457			1.49488	0.406633					0.781354	-2.30603					0.502957					+		0.537472	11	-165.522	353.778	5.96848	0.00034585
3858957	-1.47071			1.46774	0.300542						-2.449				0.560582	0.710289	0.906211		0.935757		+	0.148402	0.417706	14	-162.3	353.779	5.96901	0.00034576
558645	-1.4529			1.28034		0.440249	-0.0207922				-2.3534	0.817416					0.847221				+			11	-165.522	353.779	5.96909	0.000345745
1843973	-1.79646			1.23794						0.675935	-2.19065				0.377349					+	+	0.199916		12	-164.454	353.78	5.97016	0.000345561
2729735	-1.52968		-0.181639	1.34266						0.909811	-2.51931	0.068706			0.438867		0.991752	-0.190698			+		0.739564	14	-162.301	353.782	5.97159	0.000345313
688725	-1.4781			1.30302		0.472855		-0.234642			-2.16895						1.10016		0.890435		+			11	-165.523	353.782	5.97173	0.00034529
705047	-1.48706		-0.156819	1.28698		0.435568					-2.21051					0.636737	0.88046		1.01978		+			12	-164.456	353.783	5.97344	0.000344994
3842845	-1.54666			1.48907	0.235361	0.323122				0.730844	-2.42168				0.445452		1.08674		0.346503		+	0.166752	0.617787	15	-161.216	353.784	5.97385	0.000344924
2803461	-1.53649			1.31595						0.746788	-2.42542	-0.00695081				0.258681	0.971597		0.48872		+		0.598479	13	-163.382	353.784	5.97446	0.000344818
3703717	-1.51654			1.32703			0.0595401		-0.157342	0.943169	-2.36215						0.948998				+	0.271167	0.614476	13	-163.383	353.785	5.97534	0.000344666
2261765	-1.51498			1.35127						0.868993	-2.21792						1.10321		0.397227				0.59118	9	-167.643	353.786	5.97552	0.000344636
2659869	-1.46865			1.44501	0.220324	0.40734					-2.50734	0.717058		0.31096			0.93223				+		0.466969	13	-163.383	353.786	5.97623	0.000344514
2728743	-1.52952		-0.179763	1.34592			0.00918526			0.946489	-2.50536				0.438894		0.988542	-0.191402			+		0.751496	14	-162.304	353.788	5.97827	0.000344162
959005	-1.71564			1.43357	0.243281	0.470332					-2.18608				0.469209		0.786459		0.788315	+	+			14	-162.304	353.788	5.9784	0.000344139
2814534	-1.55781	-0.142834		1.37535				-0.485012			-2.57193			0.279978	0.505051	0.729562	1.05843		0.974774		+		0.495879	15	-161.218	353.789	5.97892	0.00034405
2676229	-1.45842			1.30223							-2.55785	0.650124		0.372497		0.224411	0.821964				+		0.434498	12	-164.459	353.79	5.97961	0.000343931
2786056	-1.53572	-0.126787	-0.155471	1.32503						0.948633	-2.50551						1.10636		0.266728		+		0.712105	13	-163.386	353.792	5.98215	0.000343496
697221	-1.52857			1.3237					-0.174318	0.633239	-2.2693				0.433558		1.06587		0.475594		+			12	-164.461	353.793	5.98259	0.000343419
2663093	-1.43867			1.3445		0.492174	0.0887051		-0.299886		-2.2497				0.544794		0.949904				+		0.574772	13	-163.387	353.793	5.98301	0.000343348
557573	-1.31466			1.27517							-2.21859						0.751004				+			8	-168.698	353.794	5.98425	0.000343134
2664200	-1.53421	-0.128727	-0.15642	1.34613						0.899072	-2.56703	0.0880439			0.435439		1.06232				+		0.741772	14	-162.307	353.794	5.98446	0.000343099
2679709	-1.51869			1.54721	0.289706	0.325801			-0.148322	0.705058	-2.36247				0.495024	0.267736	0.856274				+		0.6655	15	-161.222	353.796	5.9862	0.0003428
3727957	-1.44061			1.37506		0.450182		-0.317849			-2.3274				0.595605	0.487001	0.69391				+	0.175907	0.531338	14	-162.308	353.797	5.98655	0.00034274
2638599	-1.50722		-0.398872	1.25849						0.755488	-2.36275					0.657726					+		0.616809	11	-165.531	353.797	5.98662	0.000342729
2728597	-1.43189			1.34525		0.504931			-0.282776		-2.24941				0.545545		0.94589	-0.124823			+		0.562398	13	-163.389	353.797	5.98664	0.000342724
2655181	-1.50534			1.51218	0.294891			0.0416448	-0.162026	1.0187	-2.37492						0.935252				+		0.689251	13	-163.389	353.797	5.98669	0.000342717
1753685	-1.52094			1.32022		0.383486		-0.421096			-2.18502					0.667931	0.918684		1.13506		+	0.28206		13	-163.389	353.797	5.98742	0.000342591
709269	-1.54107			1.3351		0.378951			-0.305193		-2.19848			0.389102		0.511171	1.01775		0.951231		+			13	-163.389	353.798	5.98768	0.000342547
3732245	-1.53486			1.37529		0.302227				0.640064	-2.4417			0.17406	0.469679	0.22635	0.88195				+	0.204137	0.578815	15	-161.223	353.798	5.98814	0.000342468
2802183	-1.45292		-0.262705	1.27036							-2.40887					0.719071	0.886597		0.953494		+		0.493867	12	-164.464	353.799	5.98861	0.000342387
2655149	-1.50598			1.50924	0.285431		0.016131		-0.144349	1.00601	-2.37977						0.931864				+		0.694822	13	-163.39	353.799	5.98868	0.000342376
2667045	-1.42282			1.32701			0.144879				-2.514			0.358098	0.484073		0.909801				+		0.528318	12	-164.464	353.799	5.98892	0.000342334
701077	-1.52543			1.34728		0.438998			-0.294209		-2.25643			0.341512	0.428477		1.17774		0.692861		+			13	-163.39	353.799	5.98908	0.000342308
692885	-1.51312			1.3321		0.427224			-0.327253		-2.17951			0.40539			1.1806		0.777243		+			12	-164.464	353.799	5.98925	0.000342277
2656141	-1.50533			1.5085	0.287388				-0.134442	0.98433	-2.39156	0.0464334					0.932111				+		0.686303	13	-163.39	353.8	5.98994	0.000342159
2668101	-1.48391			1.31754				-0.0312748			-2.66918	0.699349		0.294609	0.45848		0.975438				+		0.477431	13	-163.39	353.8	5.99035	0.000342089
2679645	-1.51549			1.54341	0.270848	0.325302		-0.114894		0.682572	-2.40355				0.504812	0.303316	0.814368				+		0.674758	15	-161.224	353.801	5.99074	0.000342023
2810655	-1.54557		-0.343538	1.56893	0.358653	0.34214				0.53104	-2.47348				0.509992	0.661319	0.917739		0.649091		+		0.66797	16	-160.132	353.801	5.99131	0.000341926
582166	-1.41097	0.040672		1.34068		0.47948					-2.18319				0.594207	0.443981	0.60964				+			12	-164.465	353.802	5.99157	0.00034188
1635077	-1.49674			1.34377						0.629187	-2.34104			0.261817	0.450795	0.298099	0.765636				+	0.342815		13	-163.392	353.804	5.99357	0.000341539
2786119	-1.53681		-0.154267	1.33998				-0.103635		0.901805	-2.45786						1.05955		0.320542		+		0.702184	13	-163.393	353.805	5.99533	0.000341239
3731989	-1.45147			1.36231		0.432399					-2.39897			0.272223	0.53693	0.390382	0.754996				+	0.15965	0.467254	14	-162.313	353.805	5.99544	0.00034122
2795333	-1.55086			1.35628				-0.131973		0.77936	-2.48244	-0.0134015			0.44018		1.08638		0.325795		+		0.671645	14	-162.313	353.806	5.99555	0.000341202
2812509	-1.76129			1.57718	0.389702	0.432446		-0.885441			-2.12388		+		0.536949	0.763547	0.935893		1.09833		+		0.487586	17	-159.036	353.806	5.99644	0.000341049
2665309	-1.76295			1.54919	0.335671	0.345634		-0.530103		0.865038	-2.15179		+		0.433772		0.925834				+		0.68224	16	-160.136	353.808	5.99805	0.000340776
2663208	-1.53324	-0.125246	-0.156062	1.35225			-0.00592079			0.949756	-2.54738				0.434603		1.05734				+		0.755264	14	-162.314	353.808	5.99839	0.000340717
2806279	-1.49235		-0.273551	1.31488							-2.47928			0.414449		0.703251	0.93528		0.909988		+		0.459384	13	-163.394	353.809	5.99854	0.000340692
3703749	-1.51377			1.33373				-0.0196369	-0.137264	0.951183	-2.36591						0.947717				+	0.262338	0.612352	13	-163.395	353.809	5.99873	0.00034066
2138645	-1.39917			1.36913		0.526155					-2.14344				0.5613		0.946478						0.524945	9	-167.655	353.809	5.9991	0.000340596
2681669	-1.71077			1.34596				-0.549219		0.792555	-2.25365		+		0.46392	0.237222	0.823131				+		0.655849	15	-161.229	353.809	5.9993	0.000340562

## Sheet: Aggression
Model	(Intercept)	Abs.wt.dif_scaled	Abs.age.dif_scaled	Days.paired_scaled	F.inb_scaled	F.first.pair_scaled	F.age_scaled	F.weight_scaled	F.gen_scaled	F.health_scaled	F.origin_scaled	F.parity	Kinship_scaled	M.inb_scaled	M.age_scaled	M.weight_scaled	M.health_scaled	M.origin_scaled	M.pat	Pair.type	Pups.pres_scaled	Sim.pairs_scaled	df	logLik	AICc	delta	weight
632853	-2.11235			-3.06456		1.03608							-0.770907		-0.964848		-1.61088	-0.917012			1.27967		10	-122.342	265.295	0	0.00665452
633365	-2.15766			-3.06559		1.16503					0.709094		-0.894629		-1.22037		-1.70632	-1.29183			1.35209		11	-121.526	265.787	0.492432	0.00520219
632854	-2.1322	-0.533878		-3.06526		0.977054							-0.749781		-0.889055		-1.58217	-1.00963			1.29249		11	-121.548	265.832	0.537468	0.00508636
630805	-2.08831			-3.02863		0.96193									-0.92166		-1.64317	-1.04445			1.17915		9	-123.83	266.158	0.862935	0.00432248
633366	-2.17996	-0.546364		-3.06879		1.1054					0.716485		-0.872171		-1.14366		-1.67358	-1.39246			1.36884		12	-120.72	266.312	1.01693	0.00400214
630806	-2.11205	-0.538682		-3.03044		0.904593									-0.850022		-1.60446	-1.13947			1.19361		10	-123.027	266.666	1.37083	0.00335308
1681429	-2.12027			-3.10131		0.972704							-0.762426		-0.91912		-1.63784	-0.844562			1.32219	-0.310799	11	-122.055	266.846	1.55074	0.00306462
633397	-2.15095			-3.00225		1.09027	0.487712				1.11515		-0.87084		-1.45824		-1.6704	-1.61942			1.3318		12	-121.005	266.881	1.5866	0.00301018
632917	-2.10671			-3.08373		0.996285		0.294351					-0.751445		-0.944426		-1.60235	-0.856474			1.27494		11	-122.087	266.91	1.61482	0.00296799
633429	-2.16148			-3.09524		1.13466		0.405106			0.81799		-0.884985		-1.23049		-1.71075	-1.26551			1.35945		12	-121.025	266.922	1.62682	0.00295024
633493	-2.15043			-3.04792		1.26722			-0.590599		1.07098		-0.745184		-1.13332		-1.67268	-1.19539			1.32551		12	-121.069	267.01	1.71546	0.00282235
567317	-2.11856			-2.84024		0.790577							-0.888863		-0.477649		-1.406				1.18191		9	-124.325	267.148	1.85336	0.0026343
559125	-2.11963			-2.79685		0.640184							-0.75534				-1.38425				1.13645		8	-125.382	267.162	1.8673	0.00261599
633109	-2.11321			-3.05496		1.03481				-0.298441			-0.771649		-0.951295		-1.61593	-0.890819			1.26727		11	-122.223	267.181	1.88621	0.00259139
632861	-2.11191			-3.06719	-0.130428	1.0607							-0.763966		-0.948165		-1.6034	-0.910611			1.2963		11	-122.256	267.247	1.95178	0.0025078
636949	-2.11809			-3.07068		1.04763							-0.815315	0.136961	-0.955792		-1.60919	-0.923279			1.28599		11	-122.269	267.274	1.97901	0.00247389
1681941	-2.16638			-3.10605		1.10009					0.718608		-0.888617		-1.1713		-1.73506	-1.22319			1.39735	-0.317631	12	-121.225	267.322	2.02757	0.00241455
633621	-2.16148			-3.049		1.17557				-0.453835	0.782635		-0.911165		-1.22621		-1.72714	-1.29382			1.33896		12	-121.249	267.37	2.07522	0.0023577
649237	-2.1118			-3.05873		1.03506							-0.772117		-0.953673	-0.0479142	-1.60845	-0.935391			1.27925		11	-122.335	267.405	2.1102	0.00231683
632885	-2.11159			-3.06358		1.03394	0.00477346						-0.769823		-0.965267		-1.60991	-0.917692			1.27859		11	-122.341	267.418	2.12321	0.0023018
632855	-2.11227		0.00903527	-3.06377		1.03795							-0.771255		-0.969819		-1.61054	-0.918286			1.27919		11	-122.342	267.419	2.12398	0.00230091
632981	-2.11255			-3.06466		1.03572			0.00490119				-0.772683		-0.966571		-1.61152	-0.919381			1.28014		11	-122.342	267.42	2.12496	0.00229978
631445	-2.11655			-3.00693		1.21479			-0.87033		1.07441				-0.994713		-1.6495	-1.17219			1.20992		11	-122.363	267.462	2.16698	0.00225197
631317	-2.11667			-3.02502		1.03977					0.490761				-1.08939		-1.71522	-1.31802			1.21375		10	-123.428	267.468	2.17325	0.00224493
1679381	-2.09755			-3.07554		0.892302									-0.872651		-1.67063	-0.959006			1.23661	-0.361878	10	-123.438	267.487	2.1918	0.0022242
557205	-2.05953			-2.81954		0.731508			-0.673679								-1.3582				1.02779		8	-125.545	267.489	2.19383	0.00222195
1681430	-2.13661	-0.508021		-3.09601		0.921531							-0.741918		-0.853814		-1.60842	-0.940797			1.32823	-0.274978	12	-121.331	267.533	2.23794	0.00217348
633110	-2.13515	-0.562747		-3.05338		0.972137				-0.390039			-0.749906		-0.866486		-1.58868	-0.978878			1.27889		12	-121.352	267.576	2.2811	0.00212707
1605781	-2.06836			-2.91836		0.661442			-0.713667								-1.44766				1.13085	-0.556189	9	-124.54	267.578	2.2829	0.00212516
633373	-2.16053			-3.07032	-0.187333	1.20901					0.750812		-0.894436		-1.21082		-1.70034	-1.304			1.38152		12	-121.354	267.579	2.28446	0.0021235
633494	-2.17297	-0.539657		-3.05055		1.20778			-0.584124		1.07204		-0.728705		-1.05514		-1.64058	-1.29414			1.34271		13	-120.286	267.591	2.29597	0.00211131
559126	-2.14376	-0.524521		-2.79332		0.596868							-0.781733				-1.35673				1.16325		9	-124.551	267.601	2.30652	0.00210021
630869	-2.083			-3.05076		0.919786		0.331624							-0.900722		-1.63486	-0.973396			1.17569		10	-123.504	267.619	2.3246	0.0020813
633622	-2.18799	-0.592743		-3.05019		1.11353				-0.553118	0.808489		-0.89114		-1.14389		-1.69851	-1.40276			1.35802		13	-120.32	267.66	2.3649	0.00203978
1606293	-2.10204			-2.88244		0.793885			-1.30708		0.891704						-1.46724				1.1667	-0.684796	10	-123.536	267.684	2.38871	0.00201565
632862	-2.13276	-0.549466		-3.06954	-0.160017	1.00667							-0.738973		-0.866046		-1.57208	-1.0056			1.31456		12	-121.421	267.714	2.41875	0.0019856
649238	-2.13822	-0.638535		-3.09875		0.970681							-0.73944		-0.933315	0.258787	-1.58934	-0.930476			1.29507		12	-121.426	267.723	2.4283	0.00197614
600085	-2.06182			-3.04746		1.00913							-0.819279		-0.895884			-0.82164			1.2876		9	-124.617	267.732	2.4369	0.00196766
632918	-2.12738	-0.49489		-3.07861		0.952626		0.209108					-0.738204		-0.879748		-1.57673	-0.955757			1.28853		12	-121.431	267.733	2.43863	0.00196596
559253	-2.08465			-2.83634		0.743142			-0.489512				-0.57457				-1.37108				1.09901		9	-124.666	267.831	2.53598	0.00187256
633430	-2.18163	-0.486058		-3.09276		1.08551		0.335244			0.808182		-0.867924		-1.15976		-1.67745	-1.35387			1.37341		13	-120.41	267.84	2.54471	0.0018644
637461	-2.16133			-3.07041		1.17138					0.698307		-0.924747	0.102894	-1.20872		-1.70166	-1.29014			1.35661		12	-121.485	267.841	2.54625	0.00186297
633398	-2.16992	-0.479576		-3.01564		1.05346	0.381164				1.02698		-0.854554		-1.33813		-1.64939	-1.63539			1.34865		13	-120.411	267.842	2.54714	0.00186214
636950	-2.13695	-0.528475		-3.0707		0.988325							-0.78994	0.120198	-0.882228		-1.58172	-1.01477			1.29795		12	-121.492	267.856	2.56127	0.00184903
632856	-2.13275	-0.567204	0.127893	-3.05463		0.999414							-0.754268		-0.953905		-1.57464	-1.03055			1.28804		12	-121.5	267.872	2.57726	0.00183431
1680021	-2.12635			-3.07185		1.13337			-1.03607		1.21178				-0.89332		-1.68912	-1.01687			1.29239	-0.550623	12	-121.507	267.885	2.58991	0.00182274
630933	-2.07609			-3.02311		0.982021			-0.265655						-0.829644		-1.59792	-0.896648			1.16315		10	-123.645	267.901	2.6059	0.00180823
633367	-2.1579		-0.0155265	-3.06739		1.16216					0.710411		-0.894155		-1.21222		-1.70703	-1.29097			1.35327		12	-121.525	267.922	2.62689	0.00178935
649749	-2.1578			-3.06717		1.1653					0.711377		-0.894584		-1.22406	0.013902	-1.70744	-1.28745			1.35214		12	-121.526	267.923	2.62829	0.00178809
630813	-2.08668			-3.03201	-0.169679	0.993913									-0.901827		-1.64014	-1.03271			1.20312		10	-123.667	267.946	2.65091	0.00176799
632886	-2.1383	-0.546497		-3.07553		0.99808	-0.0719114						-0.763275		-0.873278		-1.5938	-0.99607			1.30342		12	-121.539	267.95	2.65554	0.0017639
631318	-2.14244	-0.547961		-3.02858		0.982425					0.498368				-1.0184		-1.67242	-1.42028			1.23093		11	-122.616	267.967	2.67219	0.00174928
632982	-2.13322	-0.534337		-3.06588		0.975863			0.0191078				-0.756578		-0.895992		-1.58462	-1.01917			1.29458		12	-121.549	267.97	2.6751	0.00174673
1681942	-2.18547	-0.522973		-3.10373		1.0475					0.729477		-0.867069		-1.10602		-1.70276	-1.32829			1.40836	-0.288469	13	-120.479	267.977	2.68248	0.0017403
631061	-2.08736			-3.01746		0.957026				-0.326181					-0.907628		-1.64712	-1.01526			1.16598		10	-123.683	267.977	2.68253	0.00174025
633374	-2.18541	-0.570318		-3.07634	-0.219653	1.1563					0.767344		-0.869173		-1.12931		-1.66496	-1.41369			1.40638		13	-120.486	267.992	2.69762	0.00172718
1682069	-2.15721			-3.09686		1.1975			-0.760773		1.18576		-0.683495		-1.03189		-1.70623	-1.06289			1.37848	-0.453687	13	-120.498	268.016	2.72121	0.00170692
1615893	-2.12981			-2.91013		0.732003							-0.875721		-0.485082		-1.46983				1.25462	-0.430922	10	-123.709	268.029	2.73397	0.00169607
631446	-2.14187	-0.538734		-3.01		1.15857			-0.869057		1.07753				-0.919018		-1.61083	-1.27012			1.22729		12	-121.579	268.03	2.73553	0.00169475
649750	-2.19036	-0.673877		-3.11262		1.10013					0.762144		-0.865745		-1.20988	0.328085	-1.69019	-1.31065			1.37369		13	-120.519	268.057	2.7626	0.00167196
557206	-2.08064	-0.497773		-2.8125		0.694174			-0.701714								-1.32615				1.04305		9	-124.786	268.071	2.7763	0.00166054
1607701	-2.13161			-2.86476		0.579747							-0.741201				-1.4522				1.21119	-0.418435	9	-124.8	268.098	2.80277	0.00163871
567381	-2.10554			-2.88704		0.751981		0.428258					-0.848812		-0.495676		-1.41268				1.18096		10	-123.746	268.102	2.80739	0.00163493
633685	-2.16493			-3.07824		1.13819		0.495346		-0.597853	0.94526		-0.905819		-1.2392		-1.73783	-1.26533			1.34183		13	-120.561	268.142	2.84686	0.00160298
1679382	-2.1171	-0.509634		-3.07126		0.841347									-0.810643		-1.63284	-1.0559			1.24388	-0.329468	11	-122.709	268.154	2.85885	0.0015934
600086	-2.08792	-0.554117		-3.05399		0.953059							-0.786971		-0.822213			-0.929834			1.30851		10	-123.78	268.171	2.87637	0.00157951
630837	-2.08026			-3.01564		0.930579	0.0980079								-0.939613		-1.62293	-1.06096			1.16621		10	-123.787	268.184	2.88954	0.00156914
633557	-2.15631			-3.0789		1.23997		0.393128	-0.585896		1.17111		-0.73995		-1.14498		-1.67797	-1.17033			1.33429		13	-120.588	268.195	2.89982	0.00156109
559254	-2.10719	-0.529053		-2.83292		0.704624			-0.504839				-0.597705				-1.34023				1.12273		10	-123.808	268.227	2.9323	0.00153594
559189	-2.10864			-2.83877		0.601939		0.39407					-0.716772				-1.3948				1.13324		9	-124.877	268.252	2.95713	0.001517
634901	-2.08749			-3.02815		0.960738								-0.0165773	-0.923071		-1.64323	-1.04254			1.17925		10	-123.827	268.265	2.96978	0.00150743
630807	-2.08848		-0.0192891	-3.0304		0.957917									-0.910982		-1.64383	-1.04156			1.18017		10	-123.828	268.267	2.97226	0.00150557
647189	-2.08805			-3.02681		0.961509									-0.91826	-0.0148121	-1.64233	-1.0504			1.17898		10	-123.829	268.269	2.97374	0.00150445
1605782	-2.08531	-0.467883		-2.90512		0.623295			-0.733566								-1.4143				1.13968	-0.540513	10	-123.856	268.323	3.02821	0.00146403
631062	-2.11298	-0.569097		-3.01704		0.894771				-0.416064					-0.827208		-1.60907	-1.10577			1.17951		11	-122.797	268.329	3.03461	0.00145935
567445	-2.09026			-2.87029		0.85887			-0.401556				-0.717763		-0.428478		-1.39221				1.15082		10	-123.86	268.331	3.03633	0.0014581
624662	-2.13908	-0.663879		-2.87523		0.63566							-0.669086				-1.42461	-0.45275			1.19041		10	-123.86	268.332	3.03689	0.00145769
630814	-2.112	-0.562653		-3.03614	-0.202263	0.94193									-0.822715		-1.59905	-1.13045			1.22489		11	-122.8	268.335	3.04037	0.00145515
633653	-2.15472			-2.97968		1.09782	0.511643			-0.484278	1.21269		-0.883508		-1.47147		-1.68979	-1.63612			1.31512		13	-120.678	268.376	3.0812	0.00142574
567318	-2.13452	-0.398233		-2.8241		0.727755							-0.882133		-0.391321		-1.38501				1.1857		10	-123.883	268.378	3.08284	0.00142458
1607829	-2.0916			-2.92198		0.681807			-0.54926				-0.521322				-1.45157				1.18048	-0.492569	10	-123.886	268.383	3.08859	0.00142049
557077	-2.10424			-2.75514		0.573187											-1.39103				1.04881		7	-127.038	268.385	3.08995	0.00141952
633368	-2.18004	-0.574517	0.106421	-3.05706		1.12188					0.708551		-0.875052		-1.19518		-1.66655	-1.40171			1.36301		13	-120.687	268.394	3.09875	0.00141329
637462	-2.18288	-0.542586		-3.07293		1.1117					0.707766		-0.898805	0.0876213	-1.13478		-1.67046	-1.39097			1.3726		13	-120.69	268.4	3.10522	0.00140872
1681973	-2.15602			-3.03517		1.01724	0.486984				1.1202		-0.864176		-1.40179		-1.6971	-1.53939			1.37666	-0.319263	13	-120.696	268.411	3.11652	0.00140079
633525	-2.14875			-2.99816		1.19026	0.41723		-0.488714		1.35458		-0.751119		-1.35347		-1.64917	-1.49264			1.31281		13	-120.708	268.435	3.14049	0.00138411
647190	-2.1204	-0.660743		-3.0693		0.898306									-0.900503	0.301035	-1.61212	-1.04227			1.19675		11	-122.857	268.448	3.15361	0.00137505
557717	-2.0851			-2.7777		0.848981			-1.1228		0.662722						-1.35144				1.03871		9	-124.976	268.451	3.15613	0.00137332
630870	-2.10678	-0.492926		-3.04673		0.877065		0.249885							-0.839644		-1.59994	-1.07299			1.19012		11	-122.858	268.452	3.15685	0.00137283
630934	-2.09968	-0.532196		-3.02449		0.925191			-0.25632						-0.761092		-1.56401	-0.994917			1.17733		11	-122.859	268.453	3.15776	0.0013722
1682005	-2.16968			-3.135		1.06748		0.409988			0.830683		-0.877929		-1.18073		-1.74059	-1.19589			1.40538	-0.320596	13	-120.721	268.461	3.16577	0.00136672
631349	-2.10687			-2.96034		0.957494	0.506198				0.914215				-1.33214		-1.67276	-1.65262			1.18778		11	-122.864	268.463	3.16823	0.00136504
559127	-2.11739		-0.284646	-2.83928		0.63119							-0.773294				-1.41755				1.16363		9	-124.989	268.477	3.18199	0.00135568
1681493	-2.11406			-3.11911		0.932349		0.294493					-0.742284		-0.899057		-1.62896	-0.783756			1.31747	-0.309698	12	-121.803	268.478	3.18358	0.0013546
633749	-2.15292			-3.02735		1.28376			-0.62491	-0.494696	1.17108		-0.74631		-1.13375		-1.69369	-1.1922			1.30571		13	-120.736	268.492	3.19739	0.00134528
559110	-2.08335	-0.589023		-2.71169									-0.683517				-1.40332				0.940106		8	-126.055	268.508	3.21271	0.00133501
631381	-2.12071			-3.05472		1.00929		0.422455			0.611359				-1.1038		-1.72439	-1.29469			1.21994		11	-122.897	268.529	3.23419	0.00132075
633461	-2.15543			-3.04069		1.08775	0.362061	0.29296			1.08479		-0.869155		-1.40286		-1.68256	-1.51279			1.34327		13	-120.769	268.558	3.26304	0.00130184
1606294	-2.11755	-0.446747		-2.87017		0.754445			-1.31338		0.866686						-1.43718				1.17481	-0.669056	11	-122.918	268.572	3.27718	0.00129267
559109	-2.05414			-2.71429									-0.650863				-1.44035				0.905686		7	-127.134	268.577	3.28203	0.00128954
600597	-2.09782			-3.05295		1.12292					0.623193		-0.932814		-1.11874			-1.15709			1.35033		10	-123.985	268.581	3.28635	0.00128675
631509	-2.1234			-3.0384		1.1889		0.399166	-0.864927		1.17825				-1.00899		-1.6587	-1.14894			1.21797		12	-121.869	268.61	3.31526	0.00126829
1608341	-2.12271			-2.88736		0.812051			-1.13452		0.865908		-0.487584				-1.47515				1.21171	-0.619715	11	-122.94	268.616	3.32066	0.00126487
633877	-2.1278			-3.08854		1.04285						+	-0.78027		-0.97722		-1.62559	-0.920695			1.32439		12	-121.881	268.634	3.33883	0.00125343
565397	-2.05787			-2.83649		0.811969			-0.643675						-0.314633		-1.37709				1.04948		9	-125.079	268.658	3.36273	0.00123853
1607702	-2.15138	-0.499674		-2.85477		0.537619							-0.765413				-1.42206				1.2302	-0.398191	10	-124.035	268.681	3.38578	0.00122434
1680022	-2.14713	-0.495297		-3.06892		1.08415			-1.02488		1.21334				-0.834166		-1.65551	-1.11975			1.3033	-0.521516	13	-120.833	268.685	3.39025	0.00122162
624661	-2.11032			-2.84193		0.667869							-0.68101				-1.43822	-0.273764			1.1434		9	-125.095	268.688	3.39318	0.00121982
1613973	-2.06638			-2.93782		0.745691			-0.681601						-0.328285		-1.46141				1.15231	-0.565496	10	-124.039	268.689	3.39436	0.0012191
526357	-2.07941			-2.80683		0.649568							-0.786337								1.1612		7	-127.196	268.7	3.40539	0.0012124
633173	-2.10593			-3.07376		0.988085		0.328643		-0.354953			-0.749882		-0.924481		-1.60642	-0.81746			1.25864		12	-121.92	268.711	3.4158	0.0012061
630808	-2.11288	-0.562358	0.0942516	-3.02235		0.92168									-0.898762		-1.59892	-1.15602			1.19057		11	-123.002	268.74	3.44489	0.00118869
1679893	-2.12686			-3.07584		0.969047					0.511515				-1.04082		-1.74556	-1.24119			1.27561	-0.374268	11	-123.004	268.744	3.44906	0.00118622
633437	-2.16454			-3.09967	-0.17917	1.1777		0.398071			0.855514		-0.884173		-1.22147		-1.70636	-1.27835			1.38741		13	-120.871	268.761	3.46602	0.0011762
1607685	-2.07784			-2.81259									-0.641703				-1.51886				1.03017	-0.517448	8	-126.185	268.769	3.47382	0.00117162
634902	-2.11062	-0.540987		-3.0296		0.90192								-0.0353027	-0.8528		-1.60441	-1.1356			1.19409		11	-123.018	268.771	3.47616	0.00117025
630838	-2.10895	-0.533786		-3.02614		0.895479	0.0283164								-0.855437		-1.59926	-1.14325			1.18916		11	-123.022	268.779	3.48377	0.00116581
567573	-2.12152			-2.83673		0.803173				-0.419585			-0.890288		-0.482972		-1.42079				1.17153		10	-124.086	268.783	3.48839	0.00116311
1606357	-2.10825			-2.91681		0.764325		0.407035	-1.30719		1.0149						-1.48378				1.17835	-0.688095	11	-123.025	268.785	3.48966	0.00116237
1682070	-2.17618	-0.503473		-3.09353		1.14565			-0.742205		1.1842		-0.673598		-0.970856		-1.67652	-1.16819			1.39	-0.421556	14	-119.806	268.792	3.49671	0.00115829
1681685	-2.12124			-3.09183		0.975737				-0.262616			-0.76536		-0.910411		-1.64088	-0.824682			1.31024	-0.296676	12	-121.964	268.8	3.50501	0.00115349
633405	-2.15396			-3.00954	-0.149387	1.1305	0.458992				1.12445		-0.870789		-1.43677		-1.66877	-1.61029			1.35679		13	-120.898	268.815	3.52007	0.00114484
1681437	-2.11931			-3.10289	-0.126463	0.996283							-0.756528		-0.902924		-1.62992	-0.838479			1.33733	-0.307752	12	-121.974	268.82	3.52513	0.00114194
559765	-2.10866			-2.79491		0.859921			-0.933935		0.655477		-0.558585				-1.36894				1.10798		10	-124.106	268.822	3.52752	0.00114058
559381	-2.12146			-2.79075		0.649264				-0.394627			-0.754545				-1.39822				1.12466		9	-125.165	268.829	3.53445	0.00113663
633750	-2.17961	-0.587741		-3.02761		1.22218			-0.622033	-0.588747	1.19118		-0.730154		-1.04815		-1.66516	-1.29829			1.3249		14	-119.825	268.83	3.53514	0.00113624
631701	-2.11706			-2.98524		1.22801			-0.910047	-0.517459	1.18201				-0.996438		-1.66893	-1.16804			1.18897		12	-121.992	268.856	3.56115	0.00112156
1685525	-2.12542			-3.10597		0.984642							-0.80267	0.125128	-0.911407		-1.63727	-0.852061			1.32723	-0.303572	12	-121.997	268.865	3.56997	0.00111663
534549	-2.08122			-2.84672		0.794986							-0.923348		-0.458702						1.2033		8	-126.234	268.865	3.57048	0.00111634
598037	-2.03101			-3.00523		0.920219									-0.839441			-0.950474			1.18305		8	-126.236	268.871	3.5758	0.00111337
559133	-2.11877			-2.8032	-0.19497	0.683664							-0.752835				-1.37275				1.1634		9	-125.19	268.879	3.58457	0.0011085
622614	-2.12364	-0.659183		-2.86023		0.590104											-1.43968	-0.580731			1.11484		9	-125.196	268.89	3.59499	0.00110275
637013	-2.11223			-3.09008		1.00773		0.296709					-0.79569	0.139618	-0.935261		-1.60095	-0.862793			1.28132		12	-122.012	268.895	3.60035	0.00109979
1614485	-2.09891			-2.8968		0.871148			-1.26397		0.88122				-0.314435		-1.47979				1.18268	-0.688323	11	-123.08	268.895	3.60038	0.00109978
1605765	-2.02485			-2.84996					-0.531264								-1.51985				0.954913	-0.645907	8	-126.25	268.898	3.60343	0.0010981
632925	-2.10655			-3.08567	-0.118402	1.01989		0.286032					-0.745274		-0.930069		-1.59642	-0.852918			1.29009		12	-122.017	268.905	3.61061	0.00109417
524437	-2.01781			-2.83159		0.743111			-0.700707												1.05464		7	-127.301	268.911	3.6166	0.00109089
1616021	-2.09656			-2.9542		0.799186			-0.461153				-0.664503		-0.426927		-1.46533				1.22708	-0.488288	11	-123.091	268.918	3.6228	0.00108752
1607686	-2.1023	-0.55601		-2.80293									-0.672797				-1.47831				1.0571	-0.494492	9	-125.21	268.919	3.62401	0.00108686
633686	-2.18888	-0.519811		-3.07544		1.0873		0.422538		-0.645302	0.945365		-0.890209		-1.16402		-1.70617	-1.35801			1.3599		14	-119.871	268.922	3.62677	0.00108536
583701	-2.11746			-2.88518		0.817374							-0.868954		-0.580196	0.230359	-1.43627				1.18839		10	-124.161	268.933	3.63817	0.00107919
1681557	-2.11527			-3.09962		0.972713			-0.0856825				-0.729407		-0.88467		-1.62787	-0.797432			1.3143	-0.327041	12	-122.034	268.939	3.64454	0.00107576
1605653	-2.11642			-2.83405		0.508718											-1.46281				1.14069	-0.474527	8	-126.274	268.947	3.65193	0.00107179
1681431	-2.12013		0.0789249	-3.09626		0.985797							-0.765856		-0.960639		-1.63694	-0.852002			1.32051	-0.328142	12	-122.038	268.947	3.65198	0.00107176
1697813	-2.11959			-3.09235		0.970329							-0.76476		-0.901252	-0.0757986	-1.63395	-0.87216			1.32252	-0.315887	12	-122.039	268.949	3.65413	0.00107061
559190	-2.13318	-0.487963		-2.83299		0.565267		0.352859					-0.744518				-1.36419				1.16016		10	-124.171	268.953	3.65773	0.00106869
557269	-2.05667			-2.84918		0.686253		0.32456	-0.602479								-1.37045				1.02996		9	-125.231	268.96	3.66497	0.00106483
1679445	-2.09138			-3.09584		0.849021		0.331939							-0.852024		-1.66168	-0.887406			1.23316	-0.360518	11	-123.114	268.963	3.66829	0.00106306
631477	-2.11388			-2.96075		1.14006	0.390643		-0.778075		1.33703				-1.19486		-1.62633	-1.44642			1.19146		12	-122.047	268.965	3.67012	0.00106209
1607830	-2.10979	-0.496915		-2.91016		0.643614			-0.556692				-0.545643				-1.41773				1.19561	-0.469105	11	-123.116	268.968	3.67308	0.00106052
1679509	-2.08086			-3.07248		0.903686			-0.353635						-0.740615		-1.61755	-0.743222			1.22176	-0.422669	11	-123.12	268.975	3.6801	0.0010568
649301	-2.10526			-3.07136		0.990629		0.315083					-0.752565		-0.915528	-0.1143	-1.59643	-0.895261			1.27405		12	-122.052	268.975	3.68034	0.00105668
1681461	-2.11907			-3.09951		0.968946	0.00929072						-0.760455		-0.920315		-1.636	-0.846026			1.32046	-0.310796	12	-122.054	268.979	3.68433	0.00105457
600598	-2.12714	-0.569488		-3.06185		1.06742					0.638892		-0.899753		-1.04674			-1.27828			1.37554		11	-123.124	268.983	3.68784	0.00105272
632949	-2.11523			-3.10363		1.02831	-0.122164	0.346383					-0.771848		-0.917897		-1.6229	-0.820133			1.29143		12	-122.056	268.984	3.68908	0.00105207
637525	-2.16486			-3.10011		1.14088		0.406382			0.808223		-0.914169	0.103191	-1.21922		-1.70628	-1.26444			1.36411		13	-120.984	268.987	3.69261	0.00105021
557237	-2.07842			-2.89094		0.890877	-0.315201		-0.807949								-1.42515				1.08345		9	-125.249	268.996	3.70095	0.00104584
637493	-2.15313			-3.00662		1.09546	0.477957				1.10041		-0.890517	0.0660121	-1.44579		-1.66828	-1.61197			1.33574		13	-120.988	268.996	3.70109	0.00104577
1682197	-2.17019			-3.089		1.11638				-0.417581	0.784696		-0.907275		-1.18128		-1.75137	-1.22931			1.38314	-0.293312	13	-120.996	269.011	3.71599	0.00103801
649781	-2.15167			-3.00821		1.09062	0.492542				1.12672		-0.871152		-1.47476	0.0538046	-1.67423	-1.6047			1.33218		13	-120.998	269.016	3.72162	0.00103509
559382	-2.1498	-0.56894		-2.78753		0.606216				-0.507161			-0.78382				-1.37354				1.15412		10	-124.207	269.026	3.73071	0.00103039
567325	-2.11744			-2.84439	-0.150092	0.820356							-0.882961		-0.462687		-1.39479				1.20205		10	-124.208	269.027	3.73249	0.00102948
633399	-2.15101		-0.00390835	-3.00266		1.08961	0.487592				1.11547		-0.870702		-1.45628		-1.6706	-1.61917			1.33209		13	-121.005	269.029	3.73457	0.00102841
563221	-2.12692			-2.80494		0.655615							-0.811794	0.167676			-1.39148				1.14195		9	-125.266	269.03	3.73547	0.00102795
632919	-2.10605		0.050318	-3.08015		1.00537		0.301964					-0.752816		-0.97086		-1.6	-0.862006			1.27228		12	-122.08	269.031	3.73571	0.00102782
1605637	-2.0711			-2.79632													-1.51219				0.996422	-0.555952	7	-127.361	269.031	3.73586	0.00102774
637589	-2.15396			-3.05254		1.27666			-0.603259		1.06712		-0.779159	0.122692	-1.11849		-1.66622	-1.19138			1.32894		13	-121.008	269.035	3.74007	0.00102558
1680085	-2.13366			-3.10314		1.10673		0.403375	-1.03618		1.32172				-0.906461		-1.69923	-0.991319			1.30296	-0.554861	13	-121.008	269.037	3.74171	0.00102474
649813	-2.16018			-3.08698		1.13106		0.41857			0.810401		-0.884606		-1.20986	-0.076306	-1.70525	-1.28868			1.35943		13	-121.009	269.037	3.74236	0.00102441
633501	-2.15309			-3.05259	-0.115199	1.2847			-0.531488		1.06026		-0.758474		-1.13598		-1.67274	-1.21282			1.34675		13	-121.011	269.041	3.74593	0.00102258
633045	-2.10985			-3.0861		0.992417		0.301134	0.0582236				-0.772228		-0.965353		-1.60996	-0.883929			1.28132		12	-122.085	269.042	3.74685	0.00102211
633629	-2.16528			-3.05288	-0.217709	1.22903				-0.501519	0.839408		-0.913611		-1.21598		-1.72218	-1.3084			1.37163		13	-121.019	269.057	3.76206	0.00101437
633431	-2.16095		0.0408077	-3.09128		1.14162		0.410723			0.815947		-0.88611		-1.25146		-1.70889	-1.26725			1.35673		13	-121.02	269.06	3.76478	0.00101299
1615957	-2.11643			-2.95373		0.694297		0.419077					-0.834439		-0.501296		-1.47483				1.25305	-0.420925	11	-123.166	269.068	3.77272	0.00100898
631573	-2.11733			-3.00802		1.0428				-0.436476	0.558563				-1.09431		-1.73277	-1.31999			1.2		11	-123.169	269.073	3.77819	0.00100622
634389	-2.23026			-3.03741		1.21381					0.781508	+	-0.91618		-1.29543		-1.69062	-1.38132			1.37278		13	-121.033	269.086	3.79156	0.000999516
526358	-2.10962	-0.533225		-2.80498		0.608008							-0.809491								1.19237		8	-126.346	269.09	3.79538	0.000997607
633117	-2.1128			-3.05716	-0.14507	1.06249				-0.323354			-0.763992		-0.931689		-1.60789	-0.881457			1.28464		12	-122.117	269.105	3.81022	0.000990232
631325	-2.118			-3.02942	-0.210192	1.08792					0.540305				-1.0817		-1.71936	-1.33094			1.24797		11	-123.186	269.106	3.81158	0.000989562
1605813	-2.08812			-2.99471		0.818742	-0.307745		-0.837086								-1.51192				1.18319	-0.556958	10	-124.257	269.125	3.83014	0.000980419
557718	-2.10509	-0.484925		-2.77232		0.809759			-1.13739		0.639348						-1.3219				1.05408		10	-124.262	269.136	3.84086	0.00097518
557141	-2.09097			-2.80345		0.531985		0.453828									-1.40214				1.04848		8	-126.37	269.139	3.84374	0.000973776
1681949	-2.16847			-3.10956	-0.184722	1.14274					0.759799		-0.889726		-1.16153		-1.72838	-1.23528			1.42511	-0.314101	13	-121.06	269.139	3.84391	0.000973692
557078	-2.12759	-0.473676		-2.74594		0.52827											-1.36386				1.06554		8	-126.371	269.14	3.84502	0.000973154
633558	-2.17641	-0.482097		-3.07587		1.19072		0.327452	-0.584904		1.16026		-0.726246		-1.07177		-1.64478	-1.2563			1.34845		14	-119.983	269.145	3.84998	0.000970743
571413	-2.12403			-2.84528		0.798646							-0.926979	0.121076	-0.466232		-1.4069				1.18688		10	-124.268	269.147	3.85177	0.000969877
633654	-2.17734	-0.523183		-2.9924		1.05935	0.398234			-0.560879	1.13271		-0.869172		-1.343		-1.67229	-1.65526			1.33485		14	-119.985	269.149	3.85416	0.000968717
649877	-2.1508			-3.05089		1.26826			-0.59192		1.07605		-0.744997		-1.14022	0.0254239	-1.67465	-1.18734			1.32566		13	-121.068	269.156	3.86143	0.000965199
633495	-2.15019		0.0134394	-3.04638		1.26994			-0.59216		1.07082		-0.745181		-1.14004		-1.67189	-1.19582			1.3244		13	-121.069	269.157	3.86234	0.000964761
559157	-2.13155			-2.82227		0.695864	-0.13061						-0.779889				-1.41345				1.16156		9	-125.333	269.164	3.8694	0.000961364
557061	-2.04808			-2.69108													-1.43121				0.858842		6	-128.468	269.168	3.87267	0.000959794
633630	-2.19585	-0.628042		-3.0576	-0.260514	1.17674				-0.616775	0.88064		-0.890963		-1.12711		-1.69104	-1.43004			1.4017		14	-119.994	269.168	3.8733	0.000959492
633878	-2.13996	-0.532029		-3.09924		0.983153						+	-0.758836		-0.900865		-1.60905	-1.01212			1.34615		13	-121.078	269.176	3.88151	0.000955558
631702	-2.14627	-0.586605		-2.98599		1.16865			-0.913975	-0.608018	1.20366				-0.913035		-1.63278	-1.27207			1.20797		13	-121.079	269.177	3.88211	0.000955275
637205	-2.11853			-3.06097		1.04572				-0.288425			-0.812783	0.129846	-0.942802		-1.61382	-0.89763			1.27361		12	-122.158	269.188	3.89301	0.000950082
583702	-2.14249	-0.644435		-2.92383		0.751696							-0.834114		-0.570878	0.534739	-1.43712				1.19973		11	-123.227	269.19	3.89497	0.000949151
1605845	-2.06582			-2.94218		0.622241		0.294111	-0.64857								-1.45503				1.13192	-0.540287	10	-124.291	269.193	3.89846	0.000947497
622742	-2.09221	-0.619079		-2.88204		0.705257			-0.559372								-1.39293	-0.401674			1.08337		10	-124.292	269.196	3.90097	0.000946308
567349	-2.12833			-2.86143		0.834479	-0.108121						-0.909259		-0.472973		-1.43015				1.20159		10	-124.294	269.2	3.90503	0.000944389
622613	-2.09197			-2.82861		0.623975											-1.46189	-0.401588			1.07055		8	-126.401	269.2	3.90547	0.000944178
598038	-2.06385	-0.571111		-3.0157		0.867003									-0.770983			-1.06302			1.20869		9	-125.355	269.208	3.91339	0.00094045
1682133	-2.16319			-3.12708		1.16956		0.39628	-0.760812		1.29086		-0.677137		-1.0424		-1.71298	-1.03608			1.38835	-0.456669	14	-120.014	269.209	3.91366	0.000940322
1605766	-2.04613	-0.527931		-2.83719					-0.555537								-1.47684				0.970205	-0.629854	9	-125.356	269.21	3.91491	0.000939732
567319	-2.11864		-0.0769681	-2.84779		0.777539							-0.884089		-0.441765		-1.41302				1.18633		10	-124.302	269.214	3.91956	0.00093755
557461	-2.06107			-2.81242		0.731376			-0.651487	-0.36662							-1.37115				1.01546		9	-125.359	269.216	3.9208	0.000936971
557238	-2.11001	-0.566431		-2.90745		0.894466	-0.411129		-0.873989								-1.40409				1.11759		10	-124.306	269.223	3.92812	0.000933549
1573013	-2.01841			-2.9249		0.674986			-0.734007												1.14857	-0.518963	8	-126.415	269.228	3.9335	0.000931041
575509	-2.1204			-2.7878		0.642048							-0.768731			-0.0637006	-1.37656				1.13899		9	-125.366	269.231	3.93653	0.000929631
565269	-2.09885			-2.77224		0.670875									-0.353676		-1.41609				1.06259		8	-126.418	269.233	3.93797	0.000928962
636957	-2.11778			-3.07342	-0.132472	1.07279							-0.810502	0.138517	-0.938811		-1.60139	-0.916636			1.30272		12	-122.181	269.234	3.9391	0.000928437
622741	-2.06142			-2.85577		0.741427			-0.591566								-1.40626	-0.225489			1.04387		9	-125.369	269.237	3.94188	0.000927146
559173	-2.04813			-2.76566				0.444242					-0.613318				-1.44482				0.914393		8	-126.422	269.242	3.94748	0.000924554
526485	-2.04352			-2.84881		0.756836			-0.508553				-0.585554								1.12493		8	-126.425	269.249	3.95371	0.000921681
567829	-2.12289			-2.83433		0.793065					0.0519106		-0.901102		-0.481062		-1.40768				1.18506		10	-124.322	269.255	3.95996	0.000918804
1607765	-2.12036			-2.90452		0.542415		0.387302					-0.701849				-1.46125				1.20793	-0.410443	10	-124.323	269.258	3.96268	0.000917553
559134	-2.14355	-0.535668		-2.80099	-0.21107	0.644761							-0.778375				-1.34228				1.19463		10	-124.325	269.26	3.96535	0.000916329
559637	-2.11868			-2.79838		0.639985					-0.01302		-0.752607				-1.38398				1.13569		9	-125.381	269.26	3.96555	0.000916239
633813	-2.15864			-3.05791		1.25232		0.492233	-0.637334	-0.644875	1.33772		-0.739687		-1.14573		-1.70462	-1.16188			1.30778		14	-120.044	269.268	3.97332	0.000912685
1606549	-2.10653			-2.865		0.813354			-1.33551	-0.442165	0.971669						-1.48104				1.1483	-0.664495	11	-123.271	269.277	3.98252	0.000908499
557207	-2.06052		-0.182703	-2.83929		0.714939			-0.637667								-1.38272				1.04457		9	-125.393	269.284	3.98936	0.000905394
1648661	-2.06593			-3.08585		0.949223							-0.808856		-0.859729			-0.757271			1.32777	-0.299889	10	-124.342	269.296	4.00102	0.000900133
649493	-2.11267			-3.04829		1.03366				-0.3008			-0.773198		-0.938304	-0.0550569	-1.61344	-0.911732			1.26673		12	-122.214	269.299	4.00432	0.000898646
894997	-2.12819			-3.06622		1.05561							-0.758238		-0.982558		-1.59735	-0.922845		+	1.26603		12	-122.215	269.301	4.00568	0.000898038
1616533	-2.12547			-2.91333		0.918735			-1.02929		0.843714		-0.619965		-0.40855		-1.48936				1.25021	-0.607678	12	-122.216	269.304	4.00939	0.000896374
559286	-2.13868	-0.604573		-2.93528		0.913947	-0.428501		-0.675152				-0.620804				-1.42147				1.20187		11	-123.285	269.306	4.0115	0.000895428
1573525	-2.05125			-2.89239		0.814476			-1.33442		0.891287										1.18476	-0.643825	9	-125.408	269.315	4.02047	0.00089142
633111	-2.11335		-0.00857274	-3.05571		1.03312				-0.299834			-0.771359		-0.946579		-1.61629	-0.88948			1.26773		12	-122.222	269.316	4.02157	0.00089093
633141	-2.11335			-3.05548		1.03623	-0.00602076			-0.299137			-0.772728		-0.949793		-1.61697	-0.889257			1.26778		12	-122.223	269.318	4.02322	0.000890195
633237	-2.11405			-3.05542		1.03397			0.0157058	-0.299348			-0.777572		-0.957022		-1.61807	-0.898519			1.26896		12	-122.224	269.319	4.02381	0.000889932
559285	-2.10409			-2.91065		0.906646	-0.321909		-0.622615				-0.586091				-1.43903				1.15569		10	-124.355	269.321	4.0257	0.000889093
1679389	-2.095			-3.07649	-0.160787	0.922616									-0.854111		-1.66634	-0.949023			1.25691	-0.353769	11	-123.293	269.322	4.02733	0.00088837
559766	-2.13029	-0.516588		-2.79321		0.819321			-0.93534		0.630212		-0.581994				-1.34046				1.13168		11	-123.296	269.328	4.03311	0.000885806
631125	-2.07997			-3.03911		0.906676		0.369598		-0.388661					-0.87971		-1.63764	-0.929287			1.15842		11	-123.297	269.329	4.03461	0.00088514
650006	-2.19948	-0.739689		-3.09749		1.1066				-0.588332	0.86578		-0.883799		-1.21705	0.366072	-1.7167	-1.31251			1.36265		14	-120.077	269.334	4.03879	0.000883292
649878	-2.18363	-0.665912		-3.09465		1.20694			-0.59414		1.12539		-0.723738		-1.12395	0.330343	-1.65661	-1.21177			1.34795		14	-120.079	269.337	4.04229	0.00088175
559317	-2.08168			-2.8652		0.698701		0.315473	-0.421512				-0.56942				-1.38181				1.10159		10	-124.365	269.342	4.04702	0.000879664
631574	-2.14655	-0.590735		-3.00942		0.981377				-0.532484	0.582484				-1.01816		-1.69251	-1.42934			1.21859		12	-122.24	269.351	4.05646	0.000875523
1615894	-2.14276	-0.374589		-2.8907		0.672253							-0.869092		-0.406775		-1.4491				1.2544	-0.418958	11	-123.31	269.356	4.06085	0.000873606
1608342	-2.13948	-0.474811		-2.87646		0.77198			-1.12657		0.836598		-0.511841				-1.4444				1.22558	-0.596089	12	-122.244	269.36	4.06518	0.000871714
1681686	-2.1395	-0.535794		-3.08344		0.922918				-0.355553			-0.744673		-0.837668		-1.61222	-0.918168			1.31387	-0.253103	13	-121.17	269.36	4.06549	0.000871581
649245	-2.11129			-3.0599	-0.133612	1.06003							-0.765487		-0.933401	-0.0610571	-1.60005	-0.933832			1.29631		12	-122.245	269.361	4.06579	0.000871449
600149	-2.05749			-3.06506		0.970163		0.284257					-0.802481		-0.87817			-0.760771			1.28347		10	-124.375	269.361	4.06622	0.000871263
633526	-2.1678	-0.48704		-3.01117		1.15631	0.306354		-0.509302		1.27519		-0.732896		-1.22408		-1.6264	-1.50237			1.32995		14	-120.096	269.372	4.07684	0.000866648
632989	-2.11593			-3.06991	-0.144061	1.05965			0.0715914				-0.790024		-0.972922		-1.61217	-0.94536			1.30594		12	-122.252	269.375	4.08003	0.000865266
575510	-2.14871	-0.667474		-2.83317		0.579739							-0.739011			0.251813	-1.37631				1.16262		10	-124.382	269.376	4.08068	0.000864986
632863	-2.11163		0.0275583	-3.06482	-0.133129	1.06683							-0.764917		-0.962914		-1.60217	-0.914348			1.29512		12	-122.253	269.378	4.08353	0.000863755
632893	-2.11338			-3.07014	-0.133745	1.0682	-0.0229156						-0.768259		-0.943113		-1.60718	-0.905352			1.29974		12	-122.256	269.384	4.0887	0.000861523
1679894	-2.14899	-0.520828		-3.07397		0.91787					0.522561				-0.980659		-1.70473	-1.34672			1.2867	-0.347036	12	-122.262	269.395	4.09999	0.000856674
653333	-2.11754			-3.06509		1.04661							-0.816284	0.136199	-0.945246	-0.0453184	-1.60684	-0.940623			1.28552		12	-122.263	269.397	4.10234	0.000855666
631350	-2.12951	-0.480523		-2.97378		0.923256	0.404561				0.829753				-1.22051		-1.6451	-1.67444			1.20594		12	-122.264	269.399	4.10416	0.000854889
633118	-2.13615	-0.58331		-3.0574	-0.181047	1.00587				-0.424864			-0.737492		-0.838437		-1.57767	-0.971545			1.30267		13	-121.19	269.4	4.10507	0.000854502
1679637	-2.09663			-3.064		0.892946				-0.27309					-0.864345		-1.67212	-0.938989			1.2233	-0.342939	11	-123.333	269.402	4.10682	0.000853754
524438	-2.04546	-0.513509		-2.8277		0.707551			-0.730886												1.07513		8	-126.503	269.405	4.10981	0.000852479
637077	-2.11724			-3.07016		1.04826			-0.0140213				-0.810464	0.137843	-0.950471		-1.60728	-0.91629			1.28434		12	-122.268	269.407	4.11209	0.000851505
636951	-2.11807		0.00333485	-3.0704		1.04833							-0.815403	0.136858	-0.957641		-1.60907	-0.923752			1.28582		12	-122.269	269.41	4.11515	0.000850203
636981	-2.11776			-3.07048		1.04734	-0.00113516						-0.815323	0.136802	-0.955102		-1.60927	-0.922703			1.28574		12	-122.269	269.41	4.1154	0.000850099
1686037	-2.16944			-3.10939		1.10666					0.708894		-0.914419	0.0892429	-1.16171		-1.73159	-1.22287			1.40066	-0.311993	13	-121.196	269.411	4.11643	0.000849661
559158	-2.16797	-0.56827		-2.84031		0.689175	-0.226327						-0.826807				-1.40308				1.20889		10	-124.405	269.42	4.12553	0.000845804
567957	-2.11267			-2.82579		0.966894			-0.832384		0.63864		-0.693942		-0.417178		-1.3933				1.15574		11	-123.343	269.421	4.12598	0.000845612
1671829	-2.10685			-2.91749		0.822121			-1.26562		0.966165						-1.51448	-0.247388			1.18405	-0.656349	11	-123.345	269.426	4.13146	0.0008433
631382	-2.14399	-0.486121		-3.05284		0.962175		0.351859			0.600185				-1.03739		-1.68153	-1.38349			1.23458		12	-122.282	269.435	4.14047	0.000839507
633174	-2.12879	-0.518386		-3.06712		0.942732		0.238018		-0.413726			-0.736628		-0.853786		-1.58206	-0.914874			1.2727		13	-121.208	269.436	4.14082	0.000839362
557062	-2.07774	-0.542081		-2.68408													-1.39511				0.886335		7	-127.567	269.442	4.14728	0.000836655
1680277	-2.12777			-3.05124		1.15175			-1.06768	-0.46567	1.30224				-0.899418		-1.70388	-1.01734			1.27113	-0.527618	13	-121.212	269.443	4.14861	0.0008361
1682198	-2.19328	-0.56868		-3.08364		1.0635				-0.519057	0.813822		-0.888505		-1.11206		-1.72249	-1.34466			1.39492	-0.255519	14	-120.133	269.447	4.15166	0.000834826
1681438	-2.13639	-0.522203		-3.0986	-0.15325	0.950417							-0.732671		-0.832405		-1.59782	-0.937824			1.34784	-0.268198	13	-121.214	269.448	4.15268	0.000834399
1681494	-2.1314	-0.468066		-3.10852		0.896887		0.209437					-0.730025		-0.844667		-1.60282	-0.886654			1.32421	-0.274524	13	-121.214	269.448	4.15289	0.000834311
631326	-2.14697	-0.580042		-3.0363	-0.24535	1.03786					0.558889				-1.00549		-1.67447	-1.44372			1.27489		12	-122.288	269.448	4.15324	0.000834163
649494	-2.14143	-0.675839		-3.08813		0.964947				-0.406176			-0.738203		-0.912494	0.27412	-1.59529	-0.894013			1.28126		13	-121.217	269.453	4.15837	0.000832028
567446	-2.10477	-0.421445		-2.85478		0.798696			-0.432215				-0.701244		-0.331099		-1.36676				1.15105		11	-123.359	269.454	4.15865	0.000831911
559128	-2.13793	-0.456503	-0.169218	-2.81555		0.596399							-0.788201				-1.38085				1.17187		10	-124.422	269.455	4.1597	0.000831474
1681943	-2.16605		0.0517899	-3.10134		1.10772					0.714195		-0.890486		-1.19719		-1.73399	-1.2238			1.39507	-0.328357	13	-121.218	269.455	4.16049	0.000831146
637717	-2.1644			-3.05333		1.18048				-0.444084	0.771561		-0.935055	0.0857372	-1.21572		-1.72217	-1.29193			1.34308		13	-121.221	269.462	4.16742	0.000828272
1680053	-2.12146			-3.0191		1.05948	0.364006		-0.950607		1.45173				-1.07609		-1.66425	-1.26425			1.27365	-0.539088	13	-121.224	269.468	4.17333	0.000825827
1698325	-2.16606			-3.10444		1.09947					0.71663		-0.888698		-1.16771	-0.0129595	-1.73401	-1.22705			1.39729	-0.318438	13	-121.225	269.469	4.17417	0.000825481
630877	-2.08187			-3.05331	-0.156678	0.951112		0.31959							-0.883493		-1.63286	-0.965888			1.19797		11	-123.368	269.471	4.17624	0.000824628
1681432	-2.13829	-0.552744	0.191303	-3.08399		0.948162							-0.749475		-0.94816		-1.60241	-0.963489			1.32703	-0.313269	13	-121.228	269.476	4.18117	0.000822598
1606037	-2.07001			-2.91067		0.665941			-0.697912	-0.274834							-1.45357				1.11898	-0.535535	10	-124.438	269.487	4.19203	0.000818142
1605638	-2.0964	-0.511803		-2.78453													-1.47399				1.01859	-0.539907	8	-126.546	269.49	4.1956	0.000816682
631453	-2.11775			-3.01023	-0.101501	1.22906			-0.818605		1.06356				-0.996431		-1.65425	-1.18728			1.22776		12	-122.312	269.495	4.20037	0.00081474
1697814	-2.14136	-0.602898		-3.12392		0.918768							-0.731912		-0.894121	0.228059	-1.61417	-0.876608			1.32745	-0.255904	13	-121.24	269.499	4.20444	0.000813081
1681974	-2.17301	-0.45421		-3.04535		0.989168	0.384046				1.03943		-0.848957		-1.29632		-1.67694	-1.56452			1.38828	-0.291983	14	-120.16	269.5	4.20466	0.000812991
633623	-2.16236		-0.0452948	-3.05408		1.1676				-0.461524	0.787579		-0.91017		-1.20252		-1.72946	-1.2911			1.34232		13	-121.243	269.505	4.20987	0.000810877
1682006	-2.18672	-0.460604		-3.12731		1.02593		0.340298			0.82341		-0.862151		-1.12135		-1.70757	-1.28825			1.4134	-0.291457	14	-120.164	269.508	4.21268	0.000809739
559255	-2.08787		-0.219445	-2.86375		0.724666			-0.434969				-0.606109				-1.39905				1.12559		10	-124.448	269.508	4.21318	0.000809535
630997	-2.07358			-3.04437		0.93928		0.302653	-0.211825						-0.829266		-1.59933	-0.86154			1.16297		11	-123.387	269.509	4.21436	0.000809061
557213	-2.06057			-2.81915	-0.086952	0.74428			-0.64289								-1.35743				1.04205		9	-125.507	269.513	4.2184	0.000807425
1679413	-2.08853			-3.06022		0.859256	0.098024								-0.890026		-1.65034	-0.973686			1.22328	-0.361554	11	-123.39	269.516	4.22113	0.000806325
650005	-2.16155			-3.05014		1.17573				-0.453784	0.784359		-0.91108		-1.22897	0.0104202	-1.72793	-1.29056			1.33896		13	-121.249	269.518	4.22324	0.000805476
600629	-2.09488			-2.99122		1.04823	0.519026				1.06179		-0.901952		-1.37604			-1.51024			1.33801		11	-123.393	269.52	4.2256	0.000804525
557781	-2.08924			-2.81088		0.818283		0.406463	-1.11715		0.778239						-1.36619				1.04549		10	-124.457	269.525	4.23043	0.000802583
1682101	-2.1531			-3.04092		1.12209	0.39151		-0.663041		1.44569		-0.691156		-1.23568		-1.68054	-1.33528			1.36415	-0.438511	14	-120.173	269.526	4.23066	0.000802494
557125	-2.04029			-2.74712				0.491659									-1.43761				0.869174		7	-127.609	269.526	4.2311	0.000802313
559174	-2.07712	-0.545831		-2.76143				0.401506					-0.646373				-1.40464				0.948707		9	-125.515	269.53	4.23472	0.000800865
631829	-2.10451			-3.05007		0.965763						+			-0.930318		-1.65415	-1.0552			1.21801		11	-123.397	269.53	4.23499	0.000800756
1605701	-2.0633			-2.85014				0.481544									-1.5177				1.0072	-0.543485	8	-126.569	269.535	4.24064	0.000798498
1605814	-2.11509	-0.535401		-3.00472		0.820288	-0.400112		-0.891681								-1.48826				1.20924	-0.539618	11	-123.4	269.536	4.24135	0.000798215
649269	-2.11115			-3.05789		1.03328	0.00375325						-0.771244		-0.953873	-0.0481677	-1.60766	-0.935981			1.27834		12	-122.334	269.54	4.24555	0.000796541
649239	-2.11176		0.00636128	-3.05824		1.0364							-0.772348		-0.957289	-0.0474369	-1.60822	-0.93611			1.27892		12	-122.335	269.541	4.24627	0.000796253
649365	-2.11182			-3.05871		1.03478			0.00218871				-0.772885		-0.954352	-0.0479519	-1.60871	-0.936407			1.27938		12	-122.335	269.542	4.24666	0.000796096
633502	-2.17795	-0.558048		-3.0582	-0.15281	1.23011			-0.505807		1.05948		-0.743928		-1.05643		-1.63944	-1.32246			1.37295		14	-120.183	269.545	4.2505	0.00079457
763925	-2.12347			-3.061		1.0435							-0.771846		-0.988019		-1.61117	-0.917545	+		1.2694		12	-122.338	269.548	4.25363	0.000793329
631510	-2.14598	-0.481437		-3.03605		1.14213		0.334573	-0.868328		1.16912				-0.937514		-1.61894	-1.23371			1.23278		13	-121.264	269.549	4.25372	0.000793293
567382	-2.12154	-0.352415		-2.87117		0.699863		0.397523					-0.846166		-0.420379		-1.39176				1.18564		11	-123.407	269.549	4.25394	0.000793206
561301	-2.06068			-2.82096		0.737803			-0.685019					0.0622833			-1.35876				1.02541		9	-125.527	269.552	4.25681	0.00079207
632887	-2.11145		0.0094935	-3.06266		1.03569	0.00538907						-0.770067		-0.97059		-1.60943	-0.919155			1.27799		12	-122.341	269.554	4.25891	0.000791235
633013	-2.11196			-3.06349		1.03239	0.00844418		0.010149				-0.772875		-0.969803		-1.61064	-0.923571			1.27928		12	-122.342	269.555	4.25994	0.000790829
632983	-2.1124		0.00879847	-3.06384		1.03757			0.00385712				-0.772632		-0.971008		-1.61104	-0.92009			1.27953		12	-122.342	269.556	4.26067	0.000790539
1607749	-2.07134			-2.86144				0.43502					-0.602527				-1.52265				1.03881	-0.506175	9	-125.529	269.557	4.26177	0.000790106
567637	-2.10561			-2.8874		0.758528		0.47709		-0.493445			-0.844716		-0.501353		-1.43011				1.16668		11	-123.411	269.557	4.26183	0.000790081
563222	-2.14911	-0.513259		-2.7998		0.610736							-0.828224	0.137026			-1.36395				1.16721		10	-124.474	269.559	4.26419	0.000789151
635413	-2.11504			-3.02372		1.03837					0.499859			-0.0485077	-1.09743		-1.71758	-1.31805			1.21484		11	-123.412	269.56	4.26542	0.000788665
573589	-2.05891			-2.8121		0.733298			-0.682784							-0.0506826	-1.35197				1.02755		9	-125.534	269.568	4.27274	0.000785784
600725	-2.09179			-3.03455		1.24037			-0.666227		1.03333		-0.750953		-1.01985			-1.05091			1.32313		11	-123.419	269.572	4.2776	0.000783878
631765	-2.12351			-3.01653		1.19691		0.500806	-0.92279	-0.666476	1.35428				-1.01166		-1.68439	-1.13942			1.19002		13	-121.277	269.573	4.27778	0.000783806
1622165	-2.06644			-2.90102		0.663223			-0.736319							-0.122106	-1.43347				1.13235	-0.57267	10	-124.481	269.573	4.27794	0.000783742
526486	-2.0723	-0.540676		-2.84788		0.72062			-0.52724				-0.605213								1.15323		9	-125.539	269.577	4.28168	0.00078228
1671317	-2.06995			-2.93715		0.670541			-0.662341								-1.47277	-0.132674			1.13732	-0.532125	10	-124.483	269.578	4.28301	0.00078176
631319	-2.11717		-0.0429493	-3.02969		1.0316					0.495041				-1.06684		-1.71716	-1.31515			1.21664		11	-123.422	269.58	4.28471	0.000781096
633438	-2.18701	-0.510635		-3.09925	-0.209882	1.1351		0.322988			0.852926		-0.86475		-1.14574		-1.67019	-1.37566			1.40878		14	-120.2	269.58	4.28481	0.000781055
1679383	-2.09733		0.0565274	-3.07157		0.901887									-0.902729		-1.67004	-0.965153			1.23549	-0.373355	11	-123.426	269.587	4.2925	0.00077806
647701	-2.11719			-3.02869		1.04071					0.496096				-1.09788	0.0323537	-1.71792	-1.30747			1.2139		11	-123.427	269.588	4.2936	0.000777631
1685526	-2.14092	-0.503644		-3.10022		0.933074							-0.778457	0.110113	-0.847961		-1.60863	-0.947158			1.33258	-0.268597	13	-121.285	269.59	4.29482	0.000777158
647829	-2.11724			-3.01157		1.21663			-0.871874		1.08235				-1.00589	0.0405712	-1.65277	-1.15924			1.21014		12	-122.36	269.591	4.29625	0.000776601
1695765	-2.09674			-3.07008		0.890505									-0.862344	-0.0442472	-1.66795	-0.975901			1.23665	-0.36445	11	-123.428	269.592	4.29732	0.000776185
557462	-2.08566	-0.536701		-2.80472		0.691457			-0.673876	-0.46846							-1.34127				1.03164		10	-124.491	269.594	4.29905	0.000775515
1683477	-2.09622			-3.0747		0.890354								-0.021436	-0.87426		-1.67027	-0.956344			1.23651	-0.362114	11	-123.43	269.596	4.30068	0.000774883
635541	-2.11644			-3.00687		1.21455			-0.869691		1.07458			-0.00337004	-0.99528		-1.64973	-1.1723			1.21002		12	-122.363	269.598	4.30277	0.000774072
631447	-2.11652		0.00267625	-3.00665		1.21534			-0.870619		1.07434				-0.996057		-1.64933	-1.1723			1.20973		12	-122.363	269.598	4.30308	0.000773954
624646	-2.07568	-0.702202		-2.77503									-0.589964				-1.46202	-0.374983			0.957204		9	-125.556	269.611	4.31615	0.000768911
1682325	-2.1604			-3.07741		1.21824			-0.787817	-0.459512	1.27368		-0.688942		-1.03724		-1.72342	-1.06365			1.35877	-0.43455	14	-120.216	269.612	4.31667	0.000768711
600093	-2.06199			-3.05075	-0.14723	1.037							-0.81885		-0.87634			-0.811729			1.30824		10	-124.5	269.612	4.31674	0.000768686
1605783	-2.06841		-0.0921126	-2.92564		0.655195			-0.691399								-1.45454				1.1353	-0.535943	10	-124.501	269.613	4.31845	0.000768028
624790	-2.11435	-0.633739		-2.88937		0.71198			-0.394341				-0.553924				-1.39836	-0.347798			1.15324		11	-123.44	269.615	4.32015	0.000767377
559509	-2.08733			-2.82956		0.745694			-0.468882	-0.344981			-0.575126				-1.38406				1.08802		10	-124.504	269.619	4.32365	0.000766033
647702	-2.15533	-0.689203		-3.0751		0.979029					0.550086				-1.0907	0.35659	-1.68949	-1.32913			1.23564		12	-122.375	269.621	4.32606	0.000765111
637206	-2.13932	-0.557247		-3.05854		0.982509				-0.381234			-0.785596	0.110455	-0.860314		-1.58774	-0.984377			1.28411		13	-121.305	269.63	4.33541	0.000761545
600341	-2.06248			-3.03762		1.00963				-0.278164			-0.819333		-0.883792			-0.797773			1.27367		10	-124.512	269.635	4.34011	0.000759754
563349	-2.09074			-2.84523		0.763361			-0.503574				-0.635631	0.190409			-1.37628				1.10294		10	-124.512	269.636	4.34073	0.000759519
649782	-2.17836	-0.594093		-3.0579		1.04942	0.36727				1.05278		-0.851776		-1.393	0.307396	-1.66581	-1.54427			1.35362		14	-120.228	269.637	4.34171	0.00075915
633496	-2.17281	-0.576601	0.137886	-3.03525		1.23173			-0.60109		1.07208		-0.728252		-1.11794		-1.62951	-1.3025			1.33419		14	-120.229	269.638	4.34322	0.000758575
649246	-2.13829	-0.648796		-3.10139	-0.152724	0.99942							-0.728678		-0.910149	0.24808	-1.57972	-0.930323			1.31559		13	-121.31	269.639	4.34422	0.000758196
637469	-2.16432			-3.07522	-0.188758	1.21578					0.740455		-0.92653	0.104171	-1.19908		-1.69535	-1.30228			1.3861		13	-121.312	269.643	4.34783	0.000756829
1609877	-2.06972			-2.92048		0.668455			-0.726564					0.0708767			-1.45016				1.12887	-0.558182	10	-124.516	269.643	4.34843	0.000756601
624663	-2.10718		-0.351804	-2.91683		0.66485							-0.677884				-1.49554	-0.363368			1.18281		10	-124.518	269.648	4.35301	0.000754871
633112	-2.13537	-0.591231	0.111326	-3.04463		0.991249				-0.376811			-0.753561		-0.923453		-1.58206	-0.998782			1.27552		13	-121.316	269.652	4.35717	0.000753302
1605789	-2.06868			-2.91675	-0.0560671	0.669982			-0.693729								-1.44577				1.13864	-0.550921	10	-124.524	269.659	4.36437	0.000750596
1681558	-2.1331	-0.505407		-3.09466		0.921948			-0.0576107				-0.720417		-0.830941		-1.6021	-0.908587			1.32266	-0.285644	13	-121.32	269.659	4.36456	0.000750525
637590	-2.1757	-0.534245		-3.05453		1.21673			-0.593595		1.06836		-0.75929	0.104832	-1.04394		-1.63608	-1.2906			1.34561		14	-120.24	269.66	4.36554	0.000750156
632926	-2.12826	-0.511954		-3.08167	-0.149899	0.982134		0.194508					-0.72867		-0.859092		-1.56815	-0.955989			1.30932		13	-121.321	269.661	4.36605	0.000749967
567509	-2.08592			-2.90502		0.812408		0.367804	-0.318306				-0.71943		-0.454938		-1.40129				1.15652		11	-123.463	269.662	4.36724	0.000749521
1681462	-2.14276	-0.520708		-3.10674		0.942426	-0.0688872						-0.754898		-0.839014		-1.61955	-0.929109			1.33862	-0.273972	13	-121.323	269.666	4.3713	0.000747999
633406	-2.17582	-0.507513		-3.02746	-0.188175	1.10321	0.339224				1.03599		-0.852767		-1.30437		-1.64567	-1.62704			1.38304		14	-120.244	269.668	4.37265	0.000747495
1613845	-2.1107			-2.85574		0.610664									-0.372067		-1.48461				1.1557	-0.49427	9	-125.592	269.683	4.3882	0.000741704
1607703	-2.12748		-0.232471	-2.89477		0.578006							-0.754416				-1.46928				1.22448	-0.377025	10	-124.538	269.687	4.3923	0.000740185
633142	-2.14315	-0.579964		-3.06639		0.999124	-0.0916573			-0.402412			-0.767951		-0.846458		-1.60416	-0.961343			1.29284		13	-121.334	269.688	4.39352	0.000739736
633462	-2.17371	-0.450495		-3.04775		1.05222	0.282785	0.250863			1.01296		-0.855508		-1.29925		-1.65847	-1.54168			1.35792		14	-120.254	269.689	4.39375	0.000739649
565909	-2.08257			-2.79215		0.923378			-1.08385		0.653186				-0.304958		-1.37144				1.05779		10	-124.539	269.689	4.39404	0.000739542
604181	-2.06813			-3.05592		1.0228							-0.864135	0.139876	-0.890981			-0.830857			1.29665		10	-124.54	269.691	4.39577	0.000738904
557189	-2.00673			-2.71698					-0.447128								-1.42118				0.807006		7	-127.693	269.694	4.39889	0.00073775
1681950	-2.18975	-0.545171		-3.10928	-0.214286	1.09743					0.779075		-0.865765		-1.0925		-1.69329	-1.34988			1.4431	-0.280731	14	-120.258	269.695	4.4004	0.000737194
647253	-2.08177			-3.04123		0.915252		0.348741							-0.878456	-0.0908662	-1.62991	-1.00566			1.17528		11	-123.482	269.699	4.40376	0.000735957
559638	-2.1407	-0.525591		-2.7975		0.595981					-0.0375671		-0.773917				-1.35563				1.1608		10	-124.545	269.702	4.40712	0.000734722
1606325	-2.10698			-2.92029		0.856154	-0.143215		-1.31996		0.82541						-1.49481				1.18659	-0.675085	11	-123.484	269.702	4.40754	0.000734568
649240	-2.13942	-0.696792	0.171959	-3.0885		0.999265							-0.745075		-1.02619	0.294293	-1.58095	-0.946429			1.28892		13	-121.344	269.708	4.4136	0.000732346
647830	-2.15405	-0.672802		-3.05533		1.15972			-0.876776		1.13388				-0.993467	0.348483	-1.62756	-1.18273			1.23242		13	-121.345	269.71	4.41497	0.000731844
632864	-2.13383	-0.59358	0.159609	-3.05717	-0.17859	1.03779							-0.743668		-0.944174		-1.56147	-1.03143			1.31185		13	-121.346	269.713	4.4177	0.000730847
1671830	-2.13329	-0.573976		-2.93212		0.796547			-1.24652		0.991648						-1.49693	-0.423859			1.21461	-0.611197	12	-122.422	269.715	4.42042	0.000729854
631069	-2.08556			-3.02015	-0.185287	0.992131				-0.359332					-0.884624		-1.64406	-0.999264			1.19077		11	-123.49	269.716	4.42142	0.000729487
559111	-2.05144		-0.31055	-2.76052									-0.667419				-1.47229				0.933532		8	-126.659	269.716	4.42144	0.000729481
623254	-2.12481	-0.643551		-2.85246		0.854707			-1.07652		0.803528						-1.40126	-0.511			1.10945		11	-123.493	269.722	4.42677	0.000727538
633238	-2.13718	-0.563869		-3.05459		0.97012			0.0354026	-0.392351			-0.762978		-0.879381		-1.59334	-0.99657			1.28293		13	-121.352	269.724	4.42946	0.000726561
633375	-2.1604		0.00984347	-3.06921	-0.188232	1.21102					0.750161		-0.894755		-1.21594		-1.69987	-1.30459			1.3809		13	-121.354	269.727	4.43197	0.00072565
649757	-2.16038			-3.06993	-0.187445	1.20884					0.750493		-0.894432		-1.21006	-0.00257767	-1.70013	-1.30484			1.38144		13	-121.354	269.727	4.43239	0.000725495
1679925	-2.11295			-3.0023		0.877132	0.505568				0.930724				-1.27543		-1.70155	-1.56289			1.24987	-0.376478	12	-122.428	269.728	4.43308	0.000725247
1673238	-2.14565	-0.622124		-2.92186		0.580167							-0.663486				-1.47585	-0.404549			1.24629	-0.342951	11	-123.497	269.729	4.43394	0.000724935
632920	-2.12776	-0.532886	0.15609	-3.06815		0.97677		0.231258					-0.742355		-0.956343		-1.56642	-0.975815			1.28328		13	-121.36	269.739	4.44435	0.00072117
630871	-2.08276		0.0272626	-3.04884		0.924906		0.335777							-0.915259		-1.63374	-0.976708			1.1744		11	-123.502	269.74	4.44494	0.00072096
634965	-2.08245			-3.05039		0.918997		0.331168						-0.010709	-0.901573		-1.63486	-0.972169			1.17573		11	-123.503	269.741	4.44602	0.000720571
1679510	-2.10054	-0.494452		-3.06759		0.855039			-0.332658						-0.688024		-1.58739	-0.85021			1.2287	-0.384908	12	-122.435	269.741	4.44642	0.000720427
559445	-2.10772			-2.83606		0.605149		0.44287		-0.46982			-0.710643				-1.41238				1.11717		10	-124.566	269.743	4.44858	0.000719649
630901	-2.08447			-3.05471		0.926161	-0.0278076	0.34365							-0.894043		-1.64012	-0.965638			1.17858		11	-123.505	269.744	4.44964	0.000719265
624789	-2.0845			-2.86118		0.749285			-0.436072				-0.550018				-1.407	-0.167858			1.10806		10	-124.568	269.748	4.45268	0.000718173
636958	-2.13759	-0.543799		-3.07504	-0.161212	1.0183							-0.781339	0.120915	-0.859141		-1.5714	-1.01044			1.31996		13	-121.364	269.748	4.45306	0.000718038
634390	-2.24028	-0.51884		-3.04803		1.14905					0.75996	+	-0.889877		-1.21051		-1.6703	-1.45764			1.39205		14	-120.286	269.752	4.45736	0.000716495
622598	-2.06822	-0.698248		-2.77283													-1.46598	-0.491871			0.915215		8	-126.678	269.754	4.45873	0.000716006
557270	-2.07813	-0.468906		-2.8401		0.657163		0.27775	-0.637924								-1.33587				1.04603		10	-124.572	269.754	4.45928	0.000715807
631189	-2.07589			-3.01267		0.976673			-0.255886	-0.315035					-0.819197		-1.60321	-0.872881			1.15042		11	-123.51	269.755	4.46024	0.000715465
653334	-2.14307	-0.634275		-3.10466		0.981941							-0.780029	0.122095	-0.926707	0.260364	-1.58932	-0.935347			1.30068		13	-121.369	269.757	4.46195	0.000714853
632950	-2.14089	-0.511871		-3.10794		0.994636	-0.170295	0.282245					-0.766216		-0.839454		-1.60245	-0.905371			1.31313		13	-121.369	269.758	4.46289	0.000714517
565398	-2.07512	-0.424127		-2.8216		0.753697			-0.675779						-0.219105		-1.34603				1.05108		10	-124.574	269.759	4.46406	0.000714098
557079	-2.09941		-0.26987	-2.7896		0.560264											-1.42421				1.06702		8	-126.683	269.764	4.46885	0.00071239
637014	-2.13201	-0.488899		-3.08434		0.963804		0.211977					-0.778664	0.123192	-0.87275		-1.57643	-0.960572			1.29404		13	-121.372	269.764	4.46895	0.000712356
895509	-2.18247			-3.07107		1.18962					0.723408		-0.879367		-1.24498		-1.6931	-1.30183		+	1.3371		13	-121.375	269.769	4.47376	0.000710643
1608405	-2.12789			-2.92063		0.782659		0.397087	-1.13653		0.985426		-0.477034				-1.49062				1.2221	-0.62311	12	-122.449	269.769	4.47432	0.000710445
649302	-2.13304	-0.583197		-3.09906		0.955652		0.144733					-0.734382		-0.91637	0.193366	-1.58325	-0.912696			1.2913		13	-121.375	269.77	4.47534	0.000710082
1610389	-2.10285			-2.88401		0.799189			-1.31658		0.890513			0.0615236			-1.46833				1.16475	-0.686237	11	-123.518	269.771	4.47609	0.000709816
567413	-2.12955			-2.95635		0.859567	-0.289886	0.538922					-0.892745		-0.485571		-1.47983				1.2331		11	-123.519	269.772	4.47754	0.000709303
1606295	-2.10163		-0.0594063	-2.88756		0.789213			-1.2896		0.885596						-1.47129				1.16965	-0.671101	11	-123.52	269.775	4.48043	0.00070828
633717	-2.15959			-3.02281		1.09161	0.364287	0.383692		-0.593919	1.21016		-0.885984		-1.40838		-1.70875	-1.5116			1.32482		14	-120.301	269.782	4.48713	0.000705909
633624	-2.18781	-0.613914	0.0809	-3.04143		1.12538				-0.543315	0.801293		-0.892834		-1.183		-1.69299	-1.4102			1.35379		14	-120.301	269.782	4.48715	0.000705902
649758	-2.19482	-0.691103		-3.11816	-0.21221	1.14944					0.808571		-0.861333		-1.19383	0.315403	-1.68176	-1.33409			1.40879		14	-120.302	269.784	4.48865	0.000705372
631637	-2.12012			-3.03657		1.00358		0.507682		-0.576699	0.730919				-1.11166		-1.74913	-1.29547			1.20093		12	-122.457	269.785	4.49009	0.000704867
559191	-2.10724		-0.247512	-2.86964		0.596937		0.356971					-0.734198				-1.42251				1.1554		10	-124.587	269.786	4.49087	0.000704591
637718	-2.18999	-0.589291		-3.05354		1.11803				-0.545421	0.800138		-0.910066	0.0661479	-1.13657		-1.69522	-1.40112			1.36103		14	-120.304	269.787	4.49201	0.000704187
524949	-2.04522			-2.79092		0.868703			-1.16906		0.684081										1.06768		8	-126.695	269.788	4.4928	0.000703912
557190	-2.03229	-0.563475		-2.71012					-0.480036								-1.38081				0.826793		8	-126.696	269.789	4.49433	0.000703374
1622677	-2.10089			-2.87587		0.793024			-1.30681		0.878766					-0.0466073	-1.46125				1.16697	-0.688434	11	-123.527	269.79	4.4948	0.000703209
1605717	-2.10322			-2.88012		0.468137		0.445537									-1.47232				1.14053	-0.464966	9	-125.648	269.795	4.50017	0.000701321
1673237	-2.12353			-2.90189		0.607058							-0.676455				-1.49541	-0.234248			1.21424	-0.393801	10	-124.593	269.798	4.50269	0.000700439
1679957	-2.13057			-3.10539		0.935846		0.429356			0.636702				-1.05478		-1.75559	-1.21667			1.2835	-0.37876	12	-122.466	269.803	4.50775	0.000698669
1616149	-2.13279			-2.90522		0.747639				-0.363346			-0.880437		-0.490538		-1.47927				1.24355	-0.409748	11	-123.534	269.804	4.50939	0.000698098
632894	-2.14273	-0.5711		-3.0866	-0.17741	1.04323	-0.112847						-0.759706		-0.838945		-1.58881	-0.983908			1.33454		13	-121.393	269.806	4.51096	0.000697548
1606301	-2.10207			-2.88219	-0.0114162	0.795414			-1.3017		0.889676						-1.46673				1.16828	-0.683356	11	-123.536	269.806	4.51155	0.000697344
600213	-2.05768			-3.04452		1.01286			-0.0784253				-0.788236		-0.86647			-0.782261			1.27901		10	-124.598	269.808	4.51273	0.00069693
1698326	-2.19443	-0.643669		-3.14263		1.04578					0.772033		-0.859899		-1.16885	0.303017	-1.7179	-1.2595			1.40957	-0.267332	14	-120.315	269.809	4.51396	0.000696504
600117	-2.05754			-3.03946		0.990349	0.056898						-0.806642		-0.906008			-0.832767			1.27988		10	-124.6	269.811	4.51588	0.000695833
1574933	-2.08388			-2.86842		0.592609							-0.770893								1.22671	-0.380285	8	-126.707	269.811	4.5161	0.000695759
559510	-2.11395	-0.566733		-2.82567		0.70592			-0.476686	-0.45327			-0.601279				-1.35626				1.11358		11	-123.538	269.811	4.51648	0.000695627
1605654	-2.136	-0.452616		-2.82101		0.464031											-1.43455				1.15239	-0.463241	9	-125.657	269.812	4.51699	0.000695449
565333	-2.0833			-2.8257		0.631779		0.490084							-0.380901		-1.42546				1.06426		9	-125.658	269.815	4.51986	0.000694452
1682261	-2.17306			-3.11636		1.07975		0.494234		-0.561042	0.948399		-0.902123		-1.19548		-1.76169	-1.20196			1.38599	-0.28714	14	-120.319	269.818	4.52327	0.000693269
600661	-2.10164			-3.07927		1.09275		0.379148			0.722712		-0.928065		-1.12929			-1.12804			1.35625		11	-123.541	269.818	4.52335	0.00069324
600087	-2.06077		0.0596368	-3.04197		1.02141							-0.821661		-0.928588			-0.830174			1.28419		10	-124.605	269.822	4.52684	0.000692032
616469	-2.06161			-3.04022		1.00867							-0.820313		-0.881119	-0.0615336		-0.845262			1.28777		10	-124.605	269.822	4.52707	0.000691952
559221	-2.13504			-2.91341		0.724137	-0.314254	0.517827					-0.763726				-1.46856				1.19227		10	-124.606	269.824	4.52874	0.000691373
567574	-2.1408	-0.442501		-2.81927		0.73669				-0.503259			-0.883661		-0.388312		-1.40134				1.17609		11	-123.55	269.836	4.54138	0.00068702
1614549	-2.10376			-2.93345		0.843992		0.445938	-1.26046		1.01483				-0.344582		-1.49577				1.1953	-0.690846	12	-122.483	269.837	4.54214	0.000686758
1607709	-2.12981			-2.87005	-0.193608	0.62173							-0.7397				-1.44052				1.23634	-0.416301	10	-124.613	269.837	4.54237	0.000686679
632990	-2.13876	-0.553733		-3.07388	-0.179299	1.00442			0.103087				-0.775251		-0.90133		-1.58402	-1.05678			1.32889		13	-121.41	269.839	4.54421	0.000686049
649270	-2.146	-0.657676		-3.11235		0.995639	-0.0876761						-0.754746		-0.914321	0.266121	-1.60376	-0.911679			1.3081		13	-121.412	269.843	4.54843	0.000684601
624918	-2.14392	-0.700329		-2.86725		0.641186				-0.47388			-0.671693				-1.43937	-0.440315			1.1797		11	-123.555	269.846	4.5511	0.000683687
573590	-2.09068	-0.641299		-2.8522		0.675981			-0.664381							0.252988	-1.34507				1.05044		10	-124.619	269.848	4.55357	0.000682845
575637	-2.0844			-2.82157		0.7482			-0.503145				-0.590433			-0.108681	-1.35789				1.101		10	-124.619	269.849	4.55388	0.000682738
633693	-2.16912			-3.08259	-0.216888	1.19228		0.493867		-0.643552	1.001		-0.907368		-1.22935		-1.7347	-1.28138			1.37415		14	-120.337	269.853	4.55805	0.000681318
631478	-2.1363	-0.492093		-2.97439		1.10878	0.282613		-0.800949		1.26224				-1.07029		-1.59803	-1.4599			1.21113		13	-121.417	269.855	4.55973	0.000680746
557973	-2.0893			-2.75905		0.866078			-1.15745	-0.505171	0.76003						-1.37074				1.02051		10	-124.622	269.855	4.56043	0.000680507
559261	-2.08681			-2.83657	-0.0983729	0.758128			-0.453892				-0.584237				-1.36682				1.11555		10	-124.623	269.857	4.5621	0.000679937
630941	-2.07762			-3.02685	-0.129878	1.00257			-0.207705						-0.834538		-1.60497	-0.920121			1.18525		11	-123.562	269.859	4.56385	0.000679343
633781	-2.15166			-2.97328		1.20404	0.43749		-0.520005	-0.51253	1.47168		-0.750071		-1.36046		-1.66903	-1.50238			1.29058		14	-120.34	269.86	4.5651	0.000678919
567301	-2.04469			-2.72849									-0.705196		-0.27385		-1.45939				0.901952		8	-126.734	269.866	4.57148	0.000676756
649814	-2.18728	-0.57176		-3.11465		1.08656		0.271605			0.818308		-0.865362		-1.19888	0.203183	-1.68603	-1.30893			1.37458		14	-120.345	269.869	4.57412	0.000675865
633432	-2.18216	-0.524432	0.150258	-3.07882		1.10678		0.354898			0.801991		-0.871741		-1.23129		-1.66726	-1.36424			1.36624		14	-120.345	269.87	4.57523	0.000675489
649366	-2.14029	-0.640218		-3.10029		0.968155			0.0372197				-0.75241		-0.946931	0.260784	-1.59423	-0.9483			1.29911		13	-121.426	269.872	4.57746	0.000674736
633046	-2.13036	-0.494916		-3.08099		0.948668		0.215897	0.0555524				-0.757563		-0.899755		-1.58369	-0.981861			1.29466		13	-121.429	269.878	4.58317	0.000672814
623253	-2.09017			-2.82333		0.881678			-1.0793		0.763922						-1.4162	-0.319336			1.06303		10	-124.635	269.881	4.58626	0.000671775
1573014	-2.04209	-0.483874		-2.91375		0.638877			-0.756608												1.16226	-0.501787	9	-125.693	269.884	4.5894	0.00067072
1607813	-2.04362			-2.84611					-0.375445				-0.472097				-1.52876				0.989352	-0.587249	9	-125.694	269.887	4.59251	0.000669677
526421	-2.06948			-2.84619		0.612064		0.368986					-0.749782								1.15889		8	-126.746	269.89	4.59466	0.00066896
1583125	-2.08508			-2.91199		0.739539							-0.909116		-0.470674						1.26819	-0.400002	9	-125.696	269.89	4.59484	0.000668898
1679390	-2.11571	-0.531027		-3.07338	-0.190319	0.877717									-0.786159		-1.62597	-1.04983			1.26984	-0.315372	12	-122.51	269.891	4.59599	0.000668513
1648662	-2.08863	-0.526913		-3.08513		0.90153							-0.778196		-0.796061			-0.868709			1.34085	-0.260386	11	-123.58	269.895	4.59987	0.000667219
534613	-2.06945			-2.8916		0.757812		0.407862					-0.887094		-0.479798						1.2033		9	-125.702	269.902	4.60717	0.000664787
1607957	-2.13348			-2.85729		0.591901				-0.33418			-0.743362				-1.46011				1.19851	-0.396575	10	-124.648	269.907	4.6126	0.000662986
631070	-2.11332	-0.599648		-3.0223	-0.224299	0.936199				-0.461624					-0.794333		-1.60341	-1.09179			1.2129		12	-122.518	269.908	4.61359	0.000662657
624670	-2.14064	-0.683167		-2.88801	-0.234522	0.690074							-0.658395				-1.41439	-0.469385			1.22644		11	-123.588	269.911	4.61662	0.000661654
534677	-2.0508			-2.87966		0.868198			-0.428815				-0.729797		-0.407286						1.17201		9	-125.707	269.913	4.61791	0.000661225
1607861	-2.11207			-3.00065		0.84347	-0.315017		-0.672745				-0.532832				-1.51745				1.23424	-0.492501	11	-123.589	269.914	4.61911	0.000660829
557085	-2.10047			-2.76124	-0.221772	0.621377											-1.38711				1.08109		8	-126.759	269.915	4.62018	0.000660476
636952	-2.13723	-0.5602	0.121252	-3.06031		1.00896							-0.79212	0.114948	-0.943842		-1.57469	-1.03436			1.29363		13	-121.449	269.918	4.62276	0.000659625
1615877	-2.06786			-2.83215									-0.700124		-0.299508		-1.53745				1.02683	-0.538604	9	-125.711	269.92	4.6249	0.00065892
557301	-2.08382			-2.96768		0.898322	-0.464571	0.478601	-0.763466								-1.47533				1.11151		10	-124.655	269.921	4.62567	0.000658667
1606358	-2.12296	-0.406663		-2.90354		0.731502		0.371281	-1.31604		0.988276						-1.45118				1.18599	-0.670288	12	-122.526	269.923	4.62779	0.00065797
1680023	-2.12537		0.136067	-3.06074		1.15696			-1.06261		1.21664				-0.955653		-1.6844	-1.01246			1.28743	-0.583929	13	-121.452	269.924	4.62896	0.000657584
1613974	-2.08	-0.391608		-2.91847		0.689361			-0.70559						-0.243265		-1.43269				1.14958	-0.553223	11	-123.596	269.928	4.63329	0.00065616
631605	-2.10768			-2.93621		0.955745	0.540304			-0.484888	1.01817				-1.34988		-1.68913	-1.67572			1.17039		12	-122.531	269.934	4.63908	0.000654265
1615901	-2.12792			-2.91303	-0.145947	0.760018							-0.870601		-0.470124		-1.45856				1.27269	-0.427996	11	-123.6	269.935	4.64035	0.00065385
637526	-2.18441	-0.482093		-3.09704		1.09178		0.336622			0.800075		-0.894337	0.0893514	-1.15099		-1.67441	-1.35269			1.37733		14	-120.379	269.938	4.64299	0.000652988
1671318	-2.09389	-0.556723		-2.9487		0.639432			-0.62049								-1.45617	-0.299551			1.16076	-0.479192	11	-123.603	269.942	4.64692	0.000651704
1679638	-2.1181	-0.538275		-3.05657		0.839738				-0.365541					-0.795596		-1.63436	-1.03355			1.22821	-0.301784	12	-122.535	269.942	4.64705	0.000651662
633400	-2.16979	-0.506696	0.100527	-3.00597		1.06837	0.37867				1.01509		-0.857701		-1.38267		-1.64254	-1.64155			1.34323		14	-120.381	269.942	4.64706	0.00065166
600342	-2.09057	-0.579644		-3.04185		0.950879				-0.365258			-0.785883		-0.802005			-0.901685			1.29299		11	-123.606	269.948	4.65303	0.000649717
557333	-2.10371			-2.74751		0.579183				-0.430563							-1.40358				1.03655		8	-126.775	269.948	4.65309	0.000649696
894998	-2.13594	-0.519334		-3.061		0.992955							-0.743527		-0.907328		-1.57429	-1.01996		+	1.28039		13	-121.467	269.953	4.65841	0.00064797
559829	-2.11208			-2.82713		0.829623		0.395093	-0.930378		0.767375		-0.548281				-1.38236				1.11447		11	-123.61	269.955	4.66055	0.00064728
1679446	-2.11136	-0.462482		-3.08633		0.813606		0.249979							-0.800679		-1.62804	-0.989169			1.24036	-0.328544	12	-122.542	269.956	4.66164	0.000646926
1606550	-2.12627	-0.490385		-2.85012		0.774804			-1.34607	-0.532918	0.959647						-1.45274				1.15742	-0.642764	12	-122.543	269.958	4.66293	0.000646509
559318	-2.10452	-0.500329		-2.85878		0.66913		0.263031	-0.446397				-0.591585				-1.34808				1.12539		11	-123.614	269.963	4.66858	0.000644685
598677	-2.05674			-2.99074		1.18455			-0.962056		1.04822				-0.873283			-1.02081			1.21142		10	-124.677	269.966	4.6711	0.000643873
600094	-2.08941	-0.571791		-3.0593	-0.176711	0.985871							-0.783157		-0.795885			-0.922596			1.33531		11	-123.615	269.966	4.67134	0.000643797
1632277	-2.12866			-2.9429		0.754235							-0.858951		-0.558996	0.175297	-1.4907				1.2561	-0.41082	11	-123.617	269.97	4.67482	0.000642676
637494	-2.17192	-0.478385		-3.01973		1.0587	0.372149				1.01385		-0.873122	0.0598793	-1.32728		-1.64791	-1.62867			1.35215		14	-120.397	269.975	4.67988	0.000641051
1681944	-2.18648	-0.564022	0.169744	-3.08838		1.0679					0.717832		-0.872634		-1.18564		-1.69595	-1.3363			1.40378	-0.320881	14	-120.399	269.977	4.68195	0.00064039
631454	-2.14526	-0.558668		-3.0161	-0.141633	1.17755			-0.796244		1.06375				-0.91921		-1.61575	-1.29637			1.25444		13	-121.481	269.981	4.6863	0.000638997
636982	-2.14369	-0.542121		-3.08191		1.01128	-0.0776204						-0.805172	0.122721	-0.865004		-1.59402	-1.00018			1.30971		13	-121.481	269.983	4.68775	0.000638536
624664	-2.13187	-0.582256	-0.231889	-2.91798		0.63707							-0.66655				-1.46467	-0.493594			1.20543		11	-123.625	269.986	4.69128	0.000637409
637463	-2.16168		-0.0202645	-3.07279		1.1677					0.699993		-0.924402	0.103615	-1.19805		-1.70255	-1.28903			1.35817		13	-121.483	269.986	4.6916	0.000637307
565461	-2.05365			-2.87061		0.766235		0.366904	-0.561606						-0.341157		-1.38945				1.05308		10	-124.688	269.987	4.6922	0.000637117
653845	-2.16148			-3.07208		1.17166					0.7007		-0.92468	0.102926	-1.21259	0.0146324	-1.70284	-1.28554			1.35668		13	-121.485	269.989	4.69403	0.000636532
764437	-2.2135			-3.05294		1.20181					0.734394		-0.898468		-1.32389		-1.70314	-1.3073	+		1.31857		13	-121.485	269.99	4.69539	0.000636102
892949	-2.12016			-3.03731		0.987211									-0.938666		-1.62369	-1.03388		+	1.16227		11	-123.628	269.992	4.69666	0.000635696
1680029	-2.12666			-3.07226	-0.0556152	1.14229			-1.00602		1.20427				-0.895422		-1.69022	-1.0275			1.30072	-0.541879	13	-121.492	270.003	4.70799	0.000632105
559366	-2.0875	-0.628674		-2.70295						-0.471118			-0.676856				-1.42058				0.931779		9	-125.752	270.003	4.70843	0.000631966
632888	-2.13846	-0.578578	0.126205	-3.06388		1.01894	-0.0675598						-0.766818		-0.938753		-1.58576	-1.01706			1.29818		13	-121.492	270.005	4.70969	0.000631568
637078	-2.13706	-0.528569		-3.07075		0.987971			0.00345564				-0.791044	0.119944	-0.883399		-1.58214	-1.01642			1.29826		13	-121.493	270.005	4.70986	0.000631515
591894	-2.10082	-0.668783		-2.88242		0.640796							-0.698961					-0.418791			1.21965		9	-125.754	270.007	4.71214	0.000630796
1575061	-2.04267			-2.92828		0.697699			-0.561836				-0.532697								1.19748	-0.453717	9	-125.755	270.008	4.71356	0.000630347
1606613	-2.11311			-2.89875		0.781475		0.49928	-1.35105	-0.584394	1.15688						-1.50367				1.15334	-0.660647	12	-122.569	270.01	4.71538	0.000629776
1682229	-2.15997			-3.01251		1.0315	0.510151			-0.451	1.21035		-0.879929		-1.42001		-1.71187	-1.56043			1.35908	-0.293723	14	-120.418	270.016	4.72133	0.000627905
624725	-2.10394			-2.87099		0.629255		0.352157					-0.662499				-1.43799	-0.216397			1.13966		10	-124.703	270.017	4.72252	0.00062753
1611797	-2.13833			-2.87101		0.595213							-0.7933	0.155613			-1.46082				1.21525	-0.412084	10	-124.703	270.018	4.72285	0.000627425
647317	-2.07555			-3.01935		0.981222			-0.267766						-0.821645	-0.030655	-1.59591	-0.907552			1.16262		11	-123.642	270.019	4.72385	0.000627114
1607893	-2.08887			-2.94547		0.642813		0.289781	-0.48525				-0.518674				-1.45818				1.18179	-0.476751	11	-123.642	270.019	4.72423	0.000626993
632984	-2.13287	-0.567229	0.127637	-3.05469		0.998945			0.00421674				-0.755728		-0.955196		-1.57519	-1.03251			1.28841		13	-121.501	270.021	4.72591	0.000626469
1607814	-2.06593	-0.555171		-2.83417					-0.384647				-0.501187				-1.4854				1.01031	-0.56387	10	-124.707	270.024	4.72963	0.000625304
630935	-2.07606		0.00264391	-3.02289		0.982611			-0.265962						-0.830999		-1.59777	-0.896899			1.16301		11	-123.645	270.025	4.73016	0.000625137
635029	-2.07624			-3.02315		0.9826			-0.267956					0.00988917	-0.827821		-1.59743	-0.896363			1.16271		11	-123.645	270.025	4.73019	0.000625127
630965	-2.07645			-3.02432		0.985974	-0.0118963		-0.27304						-0.824562		-1.59896	-0.890364			1.16405		11	-123.645	270.025	4.73042	0.000625056
633376	-2.1863	-0.612087	0.14781	-3.06082	-0.236106	1.18267					0.759974		-0.873258		-1.1997		-1.65455	-1.42799			1.40128		14	-120.423	270.026	4.7313	0.000624781
1680278	-2.1522	-0.540967		-3.0453		1.10125			-1.0598	-0.554597	1.3206				-0.835147		-1.67248	-1.12882			1.28225	-0.491216	14	-120.424	270.028	4.73304	0.000624239
631093	-2.08025			-3.0059		0.928597	0.0891969			-0.319568					-0.92375		-1.62837	-1.03022			1.15441		11	-123.647	270.03	4.73492	0.000623652
600726	-2.12129	-0.56299		-3.04322		1.18533			-0.662216		1.04444		-0.725946		-0.945465			-1.16956			1.34885		12	-122.579	270.03	4.73542	0.000623495
534550	-2.10158	-0.412898		-2.83205		0.731077							-0.910595		-0.366802						1.2111		9	-125.767	270.032	4.73707	0.000622982
559238	-2.05503	-0.59311		-2.72332					-0.287718				-0.56635				-1.39959				0.893263		9	-125.767	270.032	4.73711	0.000622968
630845	-2.08153			-3.02333	-0.160764	0.972054	0.0627808								-0.914318		-1.62725	-1.0439			1.19347		11	-123.648	270.032	4.73732	0.000622903
763926	-2.18278	-0.555405		-3.05131		1.00636							-0.749861		-0.976591		-1.57736	-1.01465	+		1.25501		13	-121.506	270.033	4.73774	0.000622774
1695766	-2.12398	-0.620899		-3.10427		0.838604									-0.856601	0.267546	-1.63967	-0.975686			1.24294	-0.309338	12	-122.581	270.033	4.73799	0.000622695
1684117	-2.12633			-3.07183		1.13339			-1.03638		1.21178			0.00133442	-0.89303		-1.68905	-1.01681			1.29231	-0.550658	13	-121.507	270.033	4.73807	0.00062267
1696405	-2.12637			-3.07243		1.13357			-1.03629		1.21285				-0.894709	0.00526841	-1.68956	-1.0153			1.29231	-0.55037	13	-121.507	270.033	4.73811	0.000622658
559383	-2.12057		-0.307862	-2.83753		0.642681				-0.453879			-0.774028				-1.4364				1.15347		10	-124.712	270.035	4.73988	0.000622105
631830	-2.12089	-0.538073		-3.06274		0.907533						+			-0.857775		-1.62923	-1.14865			1.24246		12	-122.582	270.036	4.74123	0.000621687
622615	-2.08627		-0.366781	-2.90531		0.617885											-1.52227	-0.498198			1.10748		9	-125.772	270.042	4.74681	0.000619954
575494	-2.09142	-0.760612		-2.76416									-0.638375			0.311728	-1.41933				0.95051		9	-125.772	270.042	4.74693	0.000619918
635414	-2.14054	-0.552616		-3.02694		0.979743					0.510868			-0.0672823	-1.02868		-1.67506	-1.42053			1.23273		12	-122.587	270.045	4.75041	0.000618841
559197	-2.10856			-2.84329	-0.177657	0.642698		0.381549					-0.714842				-1.38527				1.15773		10	-124.721	270.053	4.75812	0.000616458
567477	-2.10635			-2.93054		0.983231	-0.26268		-0.511862				-0.719873		-0.401536		-1.44685				1.19303		11	-123.66	270.056	4.76071	0.000615661
1671190	-2.13039	-0.615273		-2.9159		0.529346											-1.49574	-0.524817			1.18475	-0.388562	10	-124.722	270.056	4.76102	0.000615566
631126	-2.10586	-0.517307		-3.03366		0.861417		0.28227		-0.444399					-0.812847		-1.60337	-1.02712			1.17356		12	-122.593	270.057	4.76178	0.000615333
616470	-2.09316	-0.659722		-3.08795		0.944498							-0.776984		-0.86915	0.257111		-0.854564			1.31026		11	-123.661	270.058	4.7632	0.000614895
567389	-2.10512			-2.88949	-0.128365	0.778415		0.417769					-0.843902		-0.482133		-1.40407				1.19812		11	-123.662	270.059	4.7642	0.000614588
633589	-2.1539			-3.03924		1.1943	0.280949	0.309392	-0.519661		1.338		-0.743886		-1.28927		-1.66072	-1.37289			1.32449		14	-120.44	270.061	4.76583	0.000614086
647197	-2.08623			-3.02817	-0.171221	0.993424									-0.894245	-0.0322701	-1.63827	-1.04557			1.20315		11	-123.664	270.063	4.76837	0.000613309
634909	-2.08589			-3.03156	-0.169583	0.992757								-0.0162722	-0.90322		-1.64018	-1.03084			1.20328		11	-123.665	270.065	4.76971	0.000612896
557214	-2.08246	-0.505338		-2.81232	-0.106865	0.709861			-0.663759								-1.32467				1.06178		10	-124.728	270.067	4.77225	0.000612119
649751	-2.15802		-0.0149128	-3.0688		1.16252					0.712511		-0.894128		-1.21601	0.0130629	-1.70805	-1.2869			1.35328		13	-121.525	270.07	4.77481	0.000611337
1605829	-2.02688			-2.88543				0.379303	-0.456269								-1.52195				0.969313	-0.621409	9	-125.786	270.07	4.77511	0.000611243
630815	-2.08667		0.00403219	-3.03166	-0.170029	0.99484									-0.904039		-1.64	-1.03331			1.20297		11	-123.667	270.07	4.77518	0.000611222
1607750	-2.09518	-0.510073		-2.8484				0.386668					-0.634988				-1.47954				1.06363	-0.480317	10	-124.729	270.07	4.77522	0.000611212
600150	-2.08368	-0.518378		-3.06589		0.928382		0.201749					-0.777729		-0.814171			-0.875955			1.30434		11	-123.669	270.072	4.77759	0.000610488
1671189	-2.10541			-2.89643		0.558964											-1.52186	-0.355933			1.15442	-0.433317	9	-125.787	270.073	4.77785	0.000610408
1619989	-2.13439			-2.91328		0.739612							-0.908208	0.104154	-0.474669		-1.47169				1.25818	-0.42541	11	-123.669	270.074	4.77886	0.0006101
631320	-2.14285	-0.566359	0.0725574	-3.02098		0.994199					0.491908				-1.05387		-1.66732	-1.42745			1.22752		12	-122.601	270.074	4.77888	0.000610093
567893	-2.12064			-2.86895		0.758084		0.470231			0.196927		-0.89121		-0.510117		-1.41965				1.19291		11	-123.67	270.074	4.77963	0.000609865
1686165	-2.16025			-3.10033		1.20655			-0.771558		1.18169		-0.714874	0.11274	-1.0187		-1.70178	-1.06013			1.3812	-0.449893	14	-120.448	270.075	4.7804	0.00060963
633814	-2.18259	-0.516167		-3.05443		1.20128		0.423929	-0.637207	-0.687848	1.33633		-0.726716		-1.06699		-1.67272	-1.25115			1.32639		15	-119.364	270.08	4.7851	0.000608198
1682071	-2.15583		0.126707	-3.08556		1.21867			-0.788474		1.19168		-0.680055		-1.08842		-1.70218	-1.05708			1.37202	-0.48615	14	-120.451	270.081	4.78631	0.00060783
1606038	-2.08991	-0.499915		-2.89523		0.627334			-0.712227	-0.37592							-1.42108				1.1265	-0.510732	11	-123.673	270.082	4.78674	0.0006077
567701	-2.09411			-2.86508		0.864621			-0.376896	-0.374328			-0.723496		-0.435204		-1.40628				1.14158		11	-123.674	270.083	4.78828	0.000607233
649752	-2.19094	-0.725668	0.156218	-3.09839		1.12301					0.753438		-0.870326		-1.29065	0.356969	-1.68186	-1.31488			1.36481		14	-120.452	270.084	4.78961	0.000606829
647446	-2.12171	-0.701746		-3.05743		0.887637				-0.438334					-0.879823	0.320477	-1.61565	-1.00056			1.18237		12	-122.606	270.084	4.78963	0.000606823
631448	-2.14227	-0.570952	0.123309	-2.99733		1.18069			-0.883861		1.07656				-0.975608		-1.59993	-1.27844			1.22076		13	-121.535	270.089	4.79414	0.000605455
600088	-2.08801	-0.602377	0.184573	-3.03828		0.985887							-0.792981		-0.916033			-0.961431			1.3023		11	-123.677	270.09	4.79485	0.000605242
631063	-2.08773		-0.037573	-3.0207		0.949256				-0.331769					-0.886603		-1.64844	-1.00891			1.16777		11	-123.678	270.091	4.796	0.000604892
637470	-2.18838	-0.56628		-3.08048	-0.220471	1.16285					0.759054		-0.897529	0.0876167	-1.12057		-1.66161	-1.4121			1.41004		14	-120.456	270.093	4.79774	0.000604367
633014	-2.13755	-0.547848		-3.07617		1.00364	-0.0842173		-0.032983				-0.753847		-0.858517		-1.59151	-0.977254			1.30166		13	-121.537	270.093	4.79795	0.000604304
1686038	-2.1879	-0.520063		-3.10659		1.05382					0.721591		-0.88966	0.0752072	-1.09874		-1.7004	-1.32801			1.41106	-0.283568	14	-120.458	270.095	4.80041	0.00060356
632838	-2.05044	-0.648115		-2.84833									-0.598342		-0.47184		-1.55594	-0.659437			0.954743		10	-124.743	270.096	4.80138	0.000603268
1682037	-2.16102			-3.07495		1.01485	0.362245	0.296856			1.09415		-0.861885		-1.34814		-1.71072	-1.4355			1.38875	-0.321433	14	-120.458	270.096	4.80156	0.000603214
635157	-2.08662			-3.01702		0.95596				-0.325896				-0.0150942	-0.908949		-1.64723	-1.01357			1.16605		11	-123.681	270.097	4.80203	0.000603073
624726	-2.13347	-0.614696		-2.89341		0.609767		0.251411					-0.657183				-1.42303	-0.392947			1.18459		11	-123.681	270.097	4.80256	0.000602911
647445	-2.08707			-3.01499		0.956479				-0.326809					-0.902921	-0.0204816	-1.64611	-1.02346			1.16577		11	-123.682	270.099	4.80391	0.000602506
524309	-2.06161			-2.76043		0.575042															1.07208		6	-128.934	270.099	4.8044	0.000602357
631413	-2.11245			-2.99888		0.956787	0.379231	0.304139			0.890249				-1.28029		-1.68912	-1.54851			1.19999		12	-122.614	270.1	4.80499	0.000602179
1607766	-2.14054	-0.461452		-2.89143		0.508142		0.342157					-0.728265				-1.42821				1.2263	-0.388054	11	-123.686	270.107	4.81192	0.000600097
558229	-2.01487			-2.91829		0.753729			-0.794128			+					-1.42521				1.11681		10	-124.748	270.107	4.812	0.000600074
571477	-2.1106			-2.89216		0.759927		0.430608					-0.886539	0.123604	-0.484114		-1.41362				1.18603		11	-123.686	270.107	4.81217	0.000600023
1607862	-2.14184	-0.571176		-3.01586		0.849931	-0.417645		-0.714253				-0.568828				-1.49553				1.26992	-0.465686	12	-122.621	270.113	4.81788	0.000598312
526342	-2.0427	-0.595926		-2.72225									-0.701516								0.970576		7	-127.905	270.119	4.82462	0.000596299
563285	-2.11536			-2.84707		0.617118		0.398221					-0.772912	0.17173			-1.40222				1.13871		10	-124.755	270.12	4.82528	0.000596101
1682077	-2.15874			-3.09861	-0.0800438	1.21111			-0.71599		1.17598		-0.694984		-1.03588		-1.70507	-1.07822			1.39185	-0.44259	14	-120.471	270.121	4.82642	0.000595761
557126	-2.06928	-0.498377		-2.74066				0.460296									-1.39904				0.897349		8	-126.862	270.122	4.82701	0.000595588
1616405	-2.13782			-2.89999		0.73536					0.0963225		-0.898966		-0.491412		-1.474				1.26129	-0.437146	11	-123.694	270.123	4.82793	0.000595314
1615925	-2.13739			-2.9267		0.766415	-0.0820861						-0.891246		-0.480094		-1.48695				1.26839	-0.425792	11	-123.695	270.125	4.82983	0.000594747
1624085	-2.13274			-2.84976		0.581198							-0.763818			-0.105719	-1.4398				1.21648	-0.428891	10	-124.757	270.125	4.83043	0.000594568
1573526	-2.07267	-0.460105		-2.88197		0.776112			-1.34162		0.864878										1.19696	-0.626348	10	-124.758	270.127	4.83214	0.000594062
1649173	-2.10241			-3.09505		1.06194					0.633376		-0.924038		-1.08082			-1.09734			1.39275	-0.307672	11	-123.696	270.127	4.83257	0.000593932
557142	-2.1143	-0.43591		-2.79442		0.493077		0.425362									-1.37277				1.06606		9	-125.815	270.129	4.83395	0.000593523
583765	-2.10607			-2.90837		0.77034		0.396291					-0.8416		-0.551542	0.127055	-1.42826				1.18425		11	-123.7	270.136	4.84079	0.000591497
563350	-2.11156	-0.515586		-2.84007		0.722754			-0.51564				-0.649402	0.158408			-1.34593				1.1256		11	-123.701	270.138	4.84315	0.000590801
1605846	-2.08297	-0.440214		-2.92609		0.593528		0.240577	-0.677954								-1.41987				1.14087	-0.525234	11	-123.701	270.138	4.8435	0.000590695
1607733	-2.1424			-2.88808		0.630051	-0.113545						-0.763098				-1.47665				1.23179	-0.413963	10	-124.765	270.141	4.84575	0.000590033
1679384	-2.11912	-0.54677	0.163937	-3.06043		0.865825									-0.893534		-1.62745	-1.0781			1.24355	-0.360292	12	-122.635	270.142	4.84736	0.000589556
559237	-2.02831			-2.72687					-0.269883				-0.539912				-1.4387				0.865133		8	-126.872	270.143	4.8479	0.000589398
1615895	-2.12998		0.0154723	-2.90905		0.734352							-0.87688		-0.492582		-1.46907				1.25437	-0.434133	11	-123.709	270.153	4.85791	0.000586454
557208	-2.07966	-0.475688	-0.0563917	-2.81774		0.690553			-0.689729								-1.33547				1.04626		10	-124.772	270.154	4.85936	0.000586032
575573	-2.10884			-2.8201		0.601042		0.44169					-0.745786			-0.166537	-1.37613				1.14		10	-124.773	270.157	4.862	0.000585258
653846	-2.19337	-0.671032		-3.11707		1.10644					0.753618		-0.892427	0.0886677	-1.20119	0.32872	-1.68737	-1.30931			1.37767		14	-120.489	270.157	4.86251	0.000585108
575638	-2.11322	-0.639009		-2.86226		0.688694			-0.483143				-0.575838			0.195543	-1.3551				1.12548		11	-123.711	270.158	4.86293	0.000584985
1616022	-2.10813	-0.393378		-2.93423		0.741196			-0.483849				-0.65157		-0.339594		-1.4404				1.22344	-0.475206	12	-122.644	270.159	4.86391	0.000584698
631190	-2.10155	-0.561575		-3.01191		0.914803			-0.242474	-0.40397					-0.743348		-1.57056	-0.968569			1.16369		12	-122.644	270.16	4.86482	0.000584432
647198	-2.11976	-0.677898		-3.07314	-0.195418	0.935033									-0.872889	0.287941	-1.60711	-1.03834			1.2262		12	-122.646	270.163	4.86838	0.000583394
1682326	-2.18331	-0.549905		-3.07112		1.16587			-0.770542	-0.551706	1.28921		-0.680257		-0.971239		-1.69687	-1.17857			1.37106	-0.395099	15	-119.408	270.169	4.87407	0.000581735
635542	-2.14151	-0.540628		-3.00983		1.15692			-0.864342		1.07863			-0.0243647	-0.923072		-1.61233	-1.27112			1.22834		13	-121.576	270.171	4.87587	0.000581212
1698453	-2.15701			-3.09603		1.19709			-0.760624		1.18469		-0.683483		-1.03011	-0.00608959	-1.70573	-1.06466			1.3784	-0.454024	14	-120.498	270.176	4.8809	0.000579752
561302	-2.08093	-0.494419		-2.813		0.697135			-0.706447					0.0265742			-1.32663				1.04185		10	-124.783	270.177	4.88262	0.000579253
1614037	-2.06256			-2.96562		0.705584		0.336435	-0.605677						-0.351791		-1.46836				1.15451	-0.547982	11	-123.722	270.179	4.88372	0.000578937
604182	-2.09296	-0.547704		-3.06122		0.966049							-0.827003	0.120067	-0.819361			-0.937209			1.31615		11	-123.723	270.182	4.88725	0.000577916
526997	-2.06856			-2.80874		0.880127			-0.968892		0.669288		-0.5636								1.13525		9	-125.843	270.185	4.89057	0.000576957
630878	-2.10724	-0.518746		-3.05079	-0.190439	0.914618		0.229399							-0.815161		-1.59562	-1.07027			1.21969		12	-122.66	270.191	4.896	0.000575394
1646613	-2.03643			-3.05568		0.854137									-0.802115			-0.8747			1.23903	-0.35461	9	-125.847	270.192	4.89752	0.000574955
1606277	-2.04152			-2.82261					-0.840105		0.52183						-1.55274				0.948694	-0.740521	9	-125.848	270.195	4.89982	0.000574295
1680086	-2.15152	-0.435031		-3.09515		1.06691		0.341713	-1.0292		1.31061				-0.851264		-1.66449	-1.08005			1.31076	-0.526488	14	-120.508	270.196	4.90072	0.000574036
630790	-2.04213	-0.645881		-2.84286											-0.473528		-1.56276	-0.784645			0.909908		9	-125.849	270.197	4.90252	0.00057352
567326	-2.13417	-0.41317		-2.82878	-0.170344	0.759995							-0.874338		-0.370301		-1.37078				1.20995		11	-123.734	270.204	4.90925	0.000571592
1680341	-2.13476			-3.08138		1.12247		0.497779	-1.08474	-0.614202	1.47717				-0.915419		-1.71828	-0.988604			1.27438	-0.525162	14	-120.514	270.207	4.91231	0.00057072
624694	-2.15981	-0.699955		-2.91615		0.718141	-0.206054						-0.71017				-1.46517	-0.445822			1.23283		11	-123.736	270.207	4.91239	0.000570697
1608213	-2.13407			-2.86207		0.580206					0.027363		-0.747089				-1.45324				1.2133	-0.42021	10	-124.8	270.21	4.91541	0.000569836
631389	-2.12253			-3.05907	-0.20265	1.05712		0.414018			0.656258				-1.09659		-1.72933	-1.30859			1.25305		12	-122.675	270.222	4.92682	0.000566594
532629	-2.01674			-2.84565		0.817153			-0.678765						-0.288879						1.07244		8	-126.912	270.222	4.92683	0.00056659
567383	-2.10566		-0.0133633	-2.88803		0.750028		0.426105					-0.848204		-0.489593		-1.41392				1.18168		11	-123.745	270.225	4.9298	0.00056575
633661	-2.15871			-2.98697	-0.179909	1.14807	0.47895			-0.52119	1.23196		-0.885418		-1.44728		-1.68933	-1.62678			1.34396		14	-120.523	270.226	4.93107	0.000565389
559262	-2.11016	-0.535325		-2.83368	-0.116022	0.722516			-0.462874				-0.608392				-1.3344				1.14357		11	-123.747	270.229	4.93421	0.000564503
526341	-2.00596			-2.72355									-0.67203								0.930775		6	-128.999	270.23	4.93465	0.000564378
622622	-2.12406	-0.687121		-2.874	-0.264079	0.650185											-1.43614	-0.59487			1.15899		10	-124.81	270.231	4.93599	0.000564001
637653	-2.15951			-3.08357		1.24926		0.394118	-0.598067		1.16805		-0.772923	0.122282	-1.13081		-1.67177	-1.1672			1.33787		14	-120.527	270.234	4.93877	0.000563219
1611925	-2.09733			-2.92941		0.702048			-0.562876				-0.579797	0.182262			-1.45917				1.18358	-0.48807	11	-123.75	270.236	4.94126	0.000562518
1671174	-2.08601	-0.645369		-2.85896													-1.5334	-0.434495			1.03413	-0.490474	9	-125.869	270.237	4.94236	0.000562209
559222	-2.17183	-0.548831		-2.9329		0.713815	-0.398357	0.506604					-0.807456				-1.44888				1.23832		11	-123.755	270.246	4.9513	0.000559701
628758	-2.14475	-0.653993		-2.88389		0.652678							-0.720386	0.157652			-1.4345	-0.463528			1.19472		11	-123.756	270.247	4.95213	0.000559469
1614486	-2.11149	-0.371723		-2.88013		0.814743			-1.27738		0.85974				-0.230551		-1.45412				1.18088	-0.676908	12	-122.688	270.247	4.95228	0.000559426
600853	-2.10063			-3.03726		1.13507				-0.412059	0.688754		-0.946724		-1.12411			-1.15949			1.33463		11	-123.756	270.247	4.95246	0.000559376
1605877	-2.09394			-3.06486		0.82956	-0.447691	0.447713	-0.792444								-1.55338				1.20762	-0.534921	11	-123.757	270.25	4.95489	0.000558697
633565	-2.15882			-3.08318	-0.108724	1.25675		0.390525	-0.530938		1.16081		-0.751718		-1.14735		-1.67874	-1.18731			1.35412		14	-120.536	270.252	4.95689	0.000558139
625302	-2.14382	-0.657295		-2.85941		0.85683			-0.898292		0.776787		-0.521059				-1.41184	-0.455313			1.17462		12	-122.691	270.253	4.9578	0.000557884
1608597	-2.12825			-2.87085		0.833047			-1.16143	-0.43206	0.943418		-0.487943				-1.49025				1.19451	-0.602899	12	-122.691	270.253	4.95785	0.00055787
637781	-2.16736			-3.08222		1.14274		0.494861		-0.588435	0.935179		-0.926618	0.0794541	-1.22965		-1.73325	-1.26408			1.34585		14	-120.537	270.254	4.95939	0.00055744
650069	-2.16366			-3.06826		1.13404		0.512244		-0.601478	0.936906		-0.905955		-1.21375	-0.0943142	-1.73197	-1.29409			1.34206		14	-120.538	270.255	4.96007	0.000557252
1575573	-2.07207			-2.89692		0.833261			-1.15239		0.859553		-0.491264								1.2281	-0.577016	10	-124.822	270.255	4.9602	0.000557216
559446	-2.13617	-0.526022		-2.83078		0.568957		0.39718		-0.546081			-0.741075				-1.38281				1.14798		11	-123.76	270.255	4.96025	0.000557202
557589	-2.08835			-2.77785		0.57249					-0.19244						-1.38479				1.04204		8	-126.929	270.256	4.96132	0.000556903
567302	-2.07304	-0.538286		-2.71804									-0.715713		-0.182441		-1.4215				0.928476		9	-125.881	270.261	4.96616	0.000555556
1683478	-2.11545	-0.512077		-3.07027		0.838226								-0.0390417	-0.813759		-1.63226	-1.05145			1.2443	-0.330032	12	-122.698	270.268	4.9727	0.000553743
526359	-2.07912		-0.230717	-2.8424		0.64231							-0.802272								1.18387		8	-126.936	270.269	4.97429	0.000553305
1616597	-2.12909			-2.94926		0.890742		0.442574	-1.0246		0.974463		-0.615397		-0.437655		-1.50304				1.26251	-0.608595	13	-121.625	270.269	4.97456	0.000553228
600214	-2.08451	-0.552404		-3.05152		0.95626			-0.0620868				-0.763314		-0.798948			-0.898098			1.3015		11	-123.768	270.271	4.97635	0.000552735
631357	-2.10933			-2.96816	-0.173717	1.00399	0.471568				0.926133				-1.30984		-1.67918	-1.64096			1.21853		12	-122.701	270.273	4.97844	0.000552157
571541	-2.09512			-2.87678		0.871615			-0.417574				-0.759959	0.148867	-0.413545		-1.39212				1.15439		11	-123.77	270.275	4.98005	0.000551713
631733	-2.11519			-2.93408		1.14874	0.420533		-0.812438	-0.54219	1.46962				-1.20857		-1.64497	-1.46193			1.16799		13	-121.628	270.276	4.98086	0.000551489
1679414	-2.11393	-0.504789		-3.06659		0.832353	0.0269388								-0.815691		-1.62782	-1.05908			1.2396	-0.329132	12	-122.704	270.279	4.98394	0.000550641
559349	-2.10966			-2.98785		0.914904	-0.470853	0.472076	-0.57899				-0.585518				-1.48636				1.18468		11	-123.772	270.28	4.98489	0.00055038
1607958	-2.157	-0.53996		-2.84614		0.551852				-0.447187			-0.770793				-1.43138				1.21798	-0.36684	11	-123.775	270.286	4.99083	0.000548747
559256	-2.10628	-0.494524	-0.0869095	-2.84216		0.69946			-0.482879				-0.607962				-1.3539				1.12961		11	-123.776	270.286	4.99154	0.000548552
557974	-2.11404	-0.533263		-2.75207		0.826837			-1.17748	-0.600268	0.751607						-1.34371				1.03853		11	-123.776	270.287	4.99214	0.000548388
557719	-2.08527		-0.173211	-2.79673		0.832525			-1.08679		0.656902						-1.37505				1.0549		10	-124.839	270.29	4.99466	0.000547697
1607687	-2.07253		-0.242172	-2.84341									-0.651793				-1.53308				1.03994	-0.476005	9	-125.897	270.292	4.99721	0.000546998
1624213	-2.09049			-2.89953		0.686441			-0.572482				-0.543842			-0.167678	-1.43239				1.18534	-0.512718	11	-123.779	270.293	4.99834	0.000546691
600605	-2.10172			-3.05882	-0.198321	1.17021					0.670234		-0.943758		-1.10875			-1.16825			1.38446		11	-123.78	270.295	5.00029	0.000546157
600118	-2.08932	-0.558333		-3.05698		0.959118	-0.0232655						-0.791403		-0.816479			-0.925406			1.31131		11	-123.781	270.297	5.00224	0.000545624
598165	-2.01878			-2.9989		0.951415			-0.363875						-0.715493			-0.74633			1.16329		9	-125.9	270.299	5.00386	0.000545184
647318	-2.10821	-0.646462		-3.06088		0.91899			-0.234572						-0.817729	0.280546	-1.57447	-0.918305			1.18231		12	-122.714	270.299	5.00452	0.000545002
633687	-2.16473		0.0123696	-3.07705		1.14018		0.496843		-0.596222	0.944355		-0.906069		-1.2455		-1.73721	-1.26594			1.34102		14	-120.561	270.301	5.00613	0.000544563
634933	-2.07938			-3.01509		0.929176	0.0984905							-0.018127	-0.941264		-1.62286	-1.05893			1.16627		11	-123.783	270.302	5.00742	0.000544213
647221	-2.08002			-3.01381		0.930138	0.0980678								-0.936142	-0.014989	-1.6221	-1.06698			1.16602		11	-123.786	270.307	5.01216	0.000542925
630839	-2.08044		-0.012502	-3.01682		0.928273	0.0971504								-0.932619		-1.62355	-1.05888			1.16697		11	-123.786	270.307	5.01243	0.000542851
583829	-2.09239			-2.89998		0.872975			-0.366537				-0.719668		-0.50626	0.162223	-1.41453				1.1597		11	-123.786	270.308	5.01316	0.000542653
559112	-2.07687	-0.51768	-0.179835	-2.73521									-0.688645				-1.42736				0.947587		9	-125.907	270.312	5.01706	0.000541598
630942	-2.10341	-0.554032		-3.0309	-0.168202	0.95051			-0.179661						-0.764875		-1.57114	-1.0308			1.20843		12	-122.721	270.313	5.01829	0.000541264
1608085	-2.09419			-2.91477		0.687708			-0.532723	-0.270795			-0.524786				-1.45838				1.16971	-0.473962	11	-123.789	270.314	5.01904	0.000541061
559701	-2.11794			-2.8288		0.603044		0.418703			0.114965		-0.738451				-1.39797				1.14071		10	-124.853	270.316	5.02143	0.000540415
1673222	-2.09399	-0.650352		-2.85398									-0.588693				-1.52565	-0.320904			1.06453	-0.45916	10	-124.853	270.317	5.02193	0.000540281
559365	-2.05466			-2.7064						-0.350411			-0.643795				-1.4544				0.895414		8	-126.96	270.317	5.02198	0.000540265
560021	-2.1139			-2.777		0.879239			-0.966291	-0.479897	0.746093		-0.554893				-1.38865				1.09094		11	-123.791	270.318	5.02286	0.000540028
567350	-2.15392	-0.437686		-2.86081		0.796294	-0.184143						-0.915968		-0.374361		-1.4225				1.22034		11	-123.792	270.319	5.02455	0.000539573
633559	-2.15534		0.0694548	-3.07228		1.25315		0.402414	-0.593876		1.17243		-0.739882		-1.17888		-1.67395	-1.1716			1.3292		14	-120.572	270.325	5.02978	0.000538163
1682013	-2.17194			-3.13815	-0.175592	1.10925		0.402425			0.867247		-0.878416		-1.17161		-1.73545	-1.20877			1.43149	-0.316472	14	-120.573	270.327	5.03168	0.000537652
1622166	-2.09151	-0.560301		-2.92818		0.614197			-0.70762							0.163355	-1.42489				1.14064	-0.516342	11	-123.797	270.329	5.03383	0.000537074
526365	-2.07944			-2.8148	-0.207713	0.696741							-0.790842								1.19245		8	-126.966	270.329	5.03408	0.000537006
1605702	-2.08737	-0.463803		-2.83679				0.444205									-1.47767				1.02772	-0.523726	9	-125.916	270.331	5.03599	0.000536495
649941	-2.15525			-3.07205		1.236		0.404425	-0.582739		1.16234		-0.73997		-1.12729	-0.063954	-1.67353	-1.1897			1.33433		14	-120.576	270.332	5.03705	0.00053621
622870	-2.12581	-0.696653		-2.85036		0.589931				-0.489465							-1.45274	-0.567358			1.10297		10	-124.862	270.336	5.04095	0.000535165
1574934	-2.11019	-0.509463		-2.85947		0.552511							-0.792334								1.24996	-0.358763	9	-125.92	270.338	5.0435	0.000534483
557749	-2.09214			-2.8287		0.934684	-0.204259		-1.1486		0.572483						-1.3948				1.07153		10	-124.865	270.342	5.04687	0.000533584
1682134	-2.17967	-0.443811		-3.11866		1.12775		0.332959	-0.747423		1.27701		-0.66986		-0.985909		-1.68201	-1.12772			1.39665	-0.425752	15	-119.496	270.344	5.04886	0.000533052
630998	-2.09684	-0.493228		-3.03966		0.89801		0.218332	-0.218717						-0.765287		-1.56575	-0.95798			1.17665		12	-122.736	270.344	5.04959	0.000532859
1607831	-2.09289		-0.13606	-2.93409		0.67384			-0.508503				-0.544144				-1.46099				1.19088	-0.459604	11	-123.805	270.346	5.05111	0.000532455
568021	-2.11486			-2.86208		0.937957		0.44413	-0.822361		0.763086		-0.689897		-0.447872		-1.40555				1.16543		12	-122.738	270.347	5.0521	0.00053219
559135	-2.11658		-0.26049	-2.84065	-0.155476	0.667261							-0.768917				-1.40524				1.18299		10	-124.869	270.348	5.0533	0.00053187
565429	-2.07468			-2.89737		0.940041	-0.269901		-0.758936						-0.286493		-1.43361				1.09479		10	-124.869	270.349	5.05374	0.000531753
1682453	-2.13292			-3.11962		0.986228						+	-0.772112		-0.93661		-1.64718	-0.858605			1.35975	-0.271751	13	-121.665	270.35	5.0547	0.0005315
565653	-2.0598			-2.83051		0.814269			-0.619158	-0.390982					-0.322171		-1.39081				1.03822		10	-124.87	270.352	5.05722	0.000530831
567365	-2.03663			-2.7849				0.475905					-0.670064		-0.307814		-1.4619				0.911443		9	-125.928	270.356	5.06068	0.000529914
557063	-2.04358		-0.299731	-2.73083													-1.46386				0.880011		7	-128.025	270.359	5.06427	0.000528962
1681749	-2.11354			-3.10874		0.930281		0.324739		-0.318348			-0.743695		-0.885371		-1.63067	-0.752951			1.30156	-0.29177	13	-121.671	270.361	5.06589	0.000528535
598101	-2.02735			-3.02535		0.879194		0.317886							-0.821361			-0.879416			1.18012		9	-125.931	270.361	5.06595	0.000528518
764438	-2.28096	-0.586764		-3.04476		1.1671					0.761724		-0.878349		-1.32136		-1.66439	-1.42548	+		1.30732		14	-120.591	270.362	5.06702	0.000528235
557302	-2.11576	-0.541077		-2.98173		0.896319	-0.542171	0.453379	-0.821368								-1.44521				1.14425		11	-123.814	270.363	5.06815	0.000527937
634517	-2.2146			-3.03193		1.30695			-0.594082		1.10805	+	-0.762556		-1.18743		-1.66312	-1.25908			1.35108		14	-120.592	270.364	5.06912	0.00052768
641045	-2.10866			-2.82624		0.690173							-0.697055			-0.273123	-1.43237	-0.418771			1.15759		10	-124.877	270.364	5.06941	0.000527604
625174	-2.15065	-0.675571		-2.86581		0.64348					0.154722		-0.689921				-1.43436	-0.498487			1.20384		11	-123.815	270.364	5.06953	0.000527572
598678	-2.09087	-0.569907		-3.00213		1.13319			-0.958594		1.06109				-0.803279			-1.14168			1.23993		11	-123.816	270.366	5.07162	0.000527022
624645	-2.04592			-2.74374									-0.599363				-1.48031	-0.190648			0.908239		8	-126.985	270.369	5.07391	0.000526419
591893	-2.06742			-2.84578		0.670935							-0.720185					-0.231177			1.16725		8	-126.986	270.369	5.07405	0.000526381
630816	-2.11346	-0.598459	0.132898	-3.02558	-0.216245	0.968344									-0.889449		-1.59082	-1.15345			1.223		12	-122.749	270.37	5.07488	0.000526163
1613909	-2.0952			-2.90646		0.571743		0.48072							-0.396822		-1.49195				1.1574	-0.483873	10	-124.88	270.371	5.07591	0.000525892
631766	-2.14981	-0.515004		-3.01385		1.14773		0.433673	-0.928131	-0.707558	1.35419				-0.934279		-1.64515	-1.22629			1.20908		14	-120.596	270.372	5.07682	0.000525653
1681981	-2.15856			-3.04177	-0.144579	1.05667	0.458167				1.12859		-0.865243		-1.38087		-1.69502	-1.53095			1.39974	-0.315052	14	-120.597	270.373	5.0782	0.000525291
761877	-2.1152			-3.0261		0.976145									-0.951928		-1.63532	-1.04419	+		1.17418		11	-123.819	270.374	5.07906	0.000525064
1607710	-2.14996	-0.508791		-2.86062	-0.206616	0.583759							-0.763249				-1.40732				1.25861	-0.393443	11	-123.82	270.376	5.08085	0.000524596
563223	-2.12452		-0.281737	-2.8466		0.646554							-0.828924	0.161494			-1.42177				1.16902		10	-124.882	270.376	5.08125	0.000524491
1647253	-2.06141			-3.06164		1.1075			-1.11309		1.1784				-0.791991			-0.881689			1.29216	-0.544497	11	-123.821	270.378	5.08351	0.000523899
622677	-2.08547			-2.85948		0.583556		0.382285									-1.46265	-0.336873			1.06786		9	-125.94	270.379	5.08427	0.000523698
624669	-2.10999			-2.8503	-0.204497	0.714023							-0.674895				-1.42996	-0.281842			1.17169		10	-124.887	270.385	5.09065	0.000522032
634903	-2.08767		-0.0185358	-3.02986		0.956912								-0.0160382	-0.912753		-1.64386	-1.03982			1.18023		11	-123.825	270.386	5.09116	0.000521897
651285	-2.0872			-3.02622		0.960272								-0.0169595	-0.919507	-0.0156936	-1.64235	-1.0488			1.17908		11	-123.826	270.387	5.09215	0.000521639
647191	-2.0882		-0.0200926	-3.02849		0.957288									-0.906842	-0.0160839	-1.64296	-1.04789			1.18002		11	-123.827	270.389	5.09454	0.000521017
1616085	-2.09248			-2.98263		0.758209		0.341229	-0.381951				-0.66836		-0.451107		-1.4701				1.23074	-0.46928	12	-122.761	270.393	5.0983	0.000520038
1605790	-2.08603	-0.472516		-2.90298	-0.0737767	0.634705			-0.707213								-1.41135				1.15054	-0.532632	11	-123.829	270.393	5.09846	0.000519996
524950	-2.07111	-0.498637		-2.78855		0.830559			-1.18415		0.659264										1.08771		9	-125.948	270.394	5.09881	0.000519906
1606326	-2.12957	-0.495034		-2.93695		0.85901	-0.251045		-1.3365		0.753325						-1.47949				1.21108	-0.650457	12	-122.763	270.397	5.10181	0.000519127
633941	-2.10519			-3.11863		0.999502		0.270529				+	-0.761241		-0.948491		-1.62882	-0.855809			1.32425		13	-121.689	270.397	5.10203	0.00051907
600630	-2.11878	-0.497161		-3.00868		1.01462	0.409416				0.977124		-0.878745		-1.25846			-1.541			1.36066		12	-122.766	270.404	5.10948	0.000517139
567453	-2.09166			-2.87013	-0.0746572	0.869225			-0.374165				-0.725126		-0.424143		-1.38809				1.16297		11	-123.835	270.405	5.10982	0.00051705
1622678	-2.12912	-0.585999		-2.9065		0.748172			-1.31687		0.925979					0.251393	-1.45699				1.17863	-0.646193	12	-122.769	270.41	5.11505	0.000515701
571414	-2.13907	-0.392609		-2.82877		0.735934							-0.916367	0.106659	-0.382537		-1.38696				1.18997		11	-123.839	270.413	5.11854	0.000514802
526613	-2.08019			-2.79987		0.658968				-0.363063			-0.784416								1.14689		8	-127.01	270.417	5.12223	0.000513852
1682389	-2.16632			-3.10662		1.18818		0.490693	-0.803629	-0.609542	1.443		-0.682745		-1.04992		-1.73446	-1.03324			1.36178	-0.431927	15	-119.536	270.424	5.12958	0.000511969
632837	-2.0218			-2.83438									-0.609795		-0.52769		-1.58802	-0.529825			0.922813		9	-125.964	270.427	5.13222	0.000511293
624917	-2.11186			-2.83323		0.673433				-0.363037			-0.68319				-1.44862	-0.258482			1.13088		10	-124.91	270.432	5.13724	0.000510012
631064	-2.1135	-0.588249	0.0774765	-3.01074		0.908584				-0.407703					-0.867608		-1.60451	-1.1205			1.17733		12	-122.78	270.432	5.13753	0.000509937
1679901	-2.12685			-3.07758	-0.20284	1.01501					0.558644				-1.03301		-1.74773	-1.25443			1.30581	-0.36528	12	-122.781	270.434	5.13938	0.000509465
622616	-2.11398	-0.572501	-0.253458	-2.90664		0.590026											-1.48492	-0.627636			1.12929		10	-124.912	270.434	5.13943	0.000509453
1609878	-2.08577	-0.463474		-2.90613		0.627255			-0.740069					0.0360412			-1.41592				1.13846	-0.541695	11	-123.85	270.436	5.14106	0.000509038
647254	-2.11401	-0.593228		-3.06959		0.881064		0.17532							-0.880617	0.220111	-1.60618	-1.0212			1.19291		12	-122.784	270.439	5.14367	0.000508373
1605784	-2.08602	-0.480047	0.0338179	-2.90273		0.624856			-0.742025								-1.41064				1.13907	-0.547121	11	-123.853	270.441	5.14658	0.000507633
895510	-2.19151	-0.525835		-3.06777		1.12526					0.722447		-0.862659		-1.16645		-1.66512	-1.40053		+	1.35418		14	-120.632	270.443	5.14803	0.000507267
600854	-2.13373	-0.60932		-3.04412		1.07834				-0.507192	0.721613		-0.915147		-1.04729			-1.28813			1.36128		12	-122.786	270.444	5.14942	0.000506913
567447	-2.09078		-0.0368659	-2.87343		0.851973			-0.396743				-0.717703		-0.412437		-1.39594				1.1534		11	-123.855	270.445	5.14987	0.000506799
559141	-2.04624			-2.69123			0.15519						-0.631869				-1.40181				0.893026		8	-127.024	270.446	5.15162	0.000506358
635158	-2.11165	-0.571172		-3.01622		0.892295				-0.415366				-0.0338394	-0.83		-1.60919	-1.10216			1.17992		12	-122.788	270.448	5.15357	0.000505864
598549	-2.05026			-3.00462		0.982137					0.395187				-0.972512			-1.17532			1.21033		9	-125.975	270.449	5.15371	0.000505828
1614005	-2.08327			-2.99948		0.866434	-0.253738		-0.783561						-0.296207		-1.51274				1.19267	-0.561648	11	-123.857	270.449	5.15432	0.000505674
1614741	-2.10389			-2.88011		0.894114			-1.29272	-0.465621	0.966263				-0.323042		-1.49462				1.16571	-0.668161	12	-122.79	270.451	5.15572	0.00050532
1581205	-2.01714			-2.9428		0.75304			-0.709713						-0.309108						1.16739	-0.533892	9	-125.976	270.451	5.15602	0.000505244
634910	-2.11061	-0.565078		-3.03538	-0.202217	0.939278								-0.0360039	-0.825536		-1.59896	-1.12651			1.22557		12	-122.79	270.452	5.15696	0.000505006
557782	-2.10914	-0.448887		-2.80534		0.785157		0.37289	-1.13545		0.755185						-1.33403				1.06184		11	-123.858	270.452	5.15721	0.000504944
641046	-2.13986	-0.680393		-2.87869		0.631714							-0.666768			0.0383617	-1.42519	-0.437249			1.1895		11	-123.859	270.453	5.15783	0.000504787
1673365	-2.09193			-2.93407		0.687201			-0.517408				-0.510052				-1.46901	-0.091236			1.18388	-0.477434	11	-123.859	270.454	5.15883	0.000504534
573461	-2.10397			-2.76259		0.573155										0.0459051	-1.39617				1.04822		8	-127.029	270.456	5.16083	0.000504029
1607837	-2.09289			-2.9207	-0.0739481	0.693386			-0.521613				-0.530128				-1.44731				1.19159	-0.486607	11	-123.862	270.46	5.16536	0.00050289
622597	-2.03502			-2.7421													-1.4914	-0.305899			0.867412		7	-128.077	270.462	5.16676	0.000502538
631094	-2.11139	-0.566818		-3.01498		0.89033	0.0126813			-0.414968					-0.8293		-1.60665	-1.10726			1.1773		12	-122.795	270.462	5.1672	0.000502428
557334	-2.13056	-0.520734		-2.73778		0.532042				-0.53372							-1.37783				1.05542		9	-125.982	270.463	5.16806	0.000502211
559159	-2.13098		-0.2896	-2.87177		0.693413	-0.146425						-0.803626				-1.44988				1.19337		10	-124.928	270.467	5.17197	0.000501231
557109	-2.1072			-2.7618		0.588692	-0.0388856										-1.40001				1.05502		8	-127.036	270.471	5.17585	0.000500259
633757	-2.15652			-3.03232	-0.142869	1.30725			-0.552976	-0.520152	1.16319		-0.764301		-1.13737		-1.69474	-1.21383			1.33143		14	-120.645	270.471	5.17585	0.000500259
630846	-2.11346	-0.566852		-3.03894	-0.205574	0.948164	-0.0222592								-0.816752		-1.60273	-1.12657			1.22803		12	-122.801	270.473	5.17793	0.000499739
561173	-2.10383			-2.75493		0.57271								-0.00467481			-1.39077				1.04883		8	-127.038	270.473	5.17828	0.000499653
557397	-2.08697			-2.79964		0.530893		0.508169		-0.514858							-1.41895				1.03196		9	-125.989	270.476	5.18114	0.000498939
647192	-2.12193	-0.706315	0.140446	-3.06015		0.922504									-0.977099	0.328071	-1.60523	-1.05719			1.19185		12	-122.804	270.479	5.18401	0.000498222
524501	-2.01547			-2.85857		0.700764		0.293465	-0.636201												1.05709		8	-127.041	270.479	5.18461	0.000498074
559389	-2.1208			-2.79752	-0.214499	0.69861				-0.429799			-0.751606				-1.38688				1.15305		10	-124.935	270.48	5.18539	0.00049788
633694	-2.19669	-0.554396		-3.08241	-0.254215	1.1498		0.414941		-0.703085	1.01279		-0.889521		-1.14774		-1.70013	-1.3859			1.4019		15	-119.565	270.483	5.18789	0.000497256
573462	-2.13761	-0.685986		-2.80894		0.510794										0.365598	-1.38872				1.07164		9	-125.994	270.486	5.19109	0.000496462
1680149	-2.12752			-3.05817		0.978404				-0.382402	0.567936				-1.04907		-1.75778	-1.24745			1.26026	-0.347014	12	-122.809	270.489	5.19463	0.000495583
650134	-2.19138	-0.735524		-3.07533		1.22085			-0.637779	-0.627092	1.26117		-0.722814		-1.12456	0.373536	-1.68238	-1.20575			1.32941		15	-119.569	270.49	5.19479	0.000495544
1680024	-2.14852	-0.554319	0.253306	-3.04777		1.12195			-1.07606		1.22726				-0.942452		-1.64116	-1.11982			1.29772	-0.580055	14	-120.655	270.49	5.19517	0.00049545
1673877	-2.12488			-2.91417		0.833584			-1.10941		0.92794		-0.459746				-1.51433	-0.203165			1.22317	-0.599805	12	-122.811	270.493	5.19836	0.000494662
633469	-2.15872			-3.04886	-0.154057	1.12912	0.331801	0.29654			1.0949		-0.868958		-1.38074		-1.68163	-1.50336			1.36893		14	-120.657	270.493	5.1985	0.000494627
630872	-2.10768	-0.522997	0.127709	-3.03807		0.897708		0.268325							-0.903491		-1.59162	-1.09085			1.1863		12	-122.812	270.495	5.20013	0.000494223
625301	-2.11017			-2.82866		0.884803			-0.910574		0.737971		-0.518433				-1.42199	-0.260192			1.12297		11	-123.88	270.496	5.20119	0.000493961
559350	-2.1445	-0.578738		-3.00916		0.91613	-0.557754	0.443686	-0.624286				-0.618933				-1.45876				1.22869		12	-122.813	270.497	5.2017	0.000493836
558037	-2.09358			-2.79289		0.830778		0.510008	-1.16837	-0.65064	0.942996						-1.39495				1.02107		11	-123.881	270.497	5.20177	0.000493817
1681501	-2.11342			-3.12008	-0.113732	0.954944		0.286015					-0.737174		-0.885306		-1.62263	-0.78066			1.33111	-0.306574	13	-121.739	270.497	5.20232	0.000493683
1613829	-2.06199			-2.80684											-0.237806		-1.52896				0.988753	-0.576682	8	-127.051	270.499	5.20457	0.000493128
568341	-2.11622			-2.87355		0.795241						+	-0.903295		-0.487081		-1.43234				1.23553		11	-123.882	270.5	5.20525	0.00049296
637464	-2.18278	-0.569496	0.101246	-3.06155		1.127					0.700525		-0.899951	0.0830836	-1.1841		-1.66397	-1.39982			1.36696		14	-120.66	270.5	5.20536	0.000492933
630789	-2.01016			-2.82856											-0.526235		-1.60197	-0.652114			0.878095		8	-127.052	270.502	5.20687	0.000492561
1696406	-2.15747	-0.616701		-3.10932		1.08725			-1.02932		1.26346				-0.901589	0.30857	-1.67175	-1.05143			1.3046	-0.503232	14	-120.661	270.502	5.20704	0.000492517
567320	-2.13465	-0.399205	0.00373903	-2.82379		0.728326							-0.882378		-0.392909		-1.38463				1.1856		11	-123.883	270.502	5.20732	0.00049245
567830	-2.13605	-0.397147		-2.8222		0.728813					0.0177489		-0.886299		-0.392722		-1.38571				1.18686		11	-123.884	270.503	5.20788	0.000492311
526422	-2.09973	-0.50318		-2.84239		0.575836		0.333141					-0.774406								1.18994		9	-126.002	270.503	5.20802	0.000492278
1685589	-2.11902			-3.12401		0.944233		0.296717					-0.782501	0.127966	-0.891207		-1.62869	-0.791334			1.32256	-0.302365	13	-121.742	270.504	5.20961	0.000491886
1632278	-2.14843	-0.600122		-2.97396		0.697377							-0.822379		-0.557416	0.47876	-1.48965				1.25739	-0.363349	12	-122.817	270.505	5.20968	0.000491868
559118	-2.0806	-0.59504		-2.71131	-0.094233								-0.674548				-1.39795				0.94567		9	-126.003	270.505	5.21016	0.00049175
630936	-2.09989	-0.561547	0.117216	-3.01512		0.947408			-0.270198						-0.816029		-1.55448	-1.00825			1.17278		12	-122.818	270.508	5.21288	0.000491081
1606805	-2.02024			-3.0128		0.685318			-0.82223			+					-1.50935				1.20772	-0.521859	11	-123.886	270.508	5.21334	0.000490968
690197	-1.98768			-2.848		0.63398							-0.832077				-1.42892		+		1.23892		10	-124.95	270.511	5.21572	0.000490385
628757	-2.11769			-2.85301		0.686507							-0.739629	0.185714			-1.44888	-0.288808			1.14932		10	-124.95	270.512	5.21698	0.000490076
635445	-2.10452			-2.95632		0.953555	0.521416				0.942414			-0.0850307	-1.35408		-1.67549	-1.66246			1.18842		12	-122.82	270.512	5.21761	0.000489923
633533	-2.1509			-3.00308	-0.0948234	1.20659	0.406255		-0.443165		1.33868		-0.761349		-1.34974		-1.6502	-1.49927			1.33074		14	-120.668	270.516	5.22097	0.000489101
1575062	-2.06755	-0.510024		-2.9182		0.66202			-0.572941				-0.554272								1.21709	-0.429037	10	-124.953	270.517	5.22208	0.000488829
1612437	-2.12693			-2.89372		0.828341			-1.14048		0.859848		-0.540966	0.167445			-1.47966				1.21383	-0.614507	12	-122.823	270.519	5.22365	0.000488446
637749	-2.15611			-2.98292		1.10113	0.504778			-0.478963	1.20122		-0.896364	0.045683	-1.4624		-1.6877	-1.63062			1.31807		14	-120.67	270.521	5.22589	0.000487897
650037	-2.15534			-2.98572		1.09793	0.517366			-0.485321	1.22567		-0.883576		-1.48927	0.0572699	-1.69353	-1.62082			1.31531		14	-120.671	270.521	5.22633	0.000487791
1697877	-2.11245			-3.10402		0.924199		0.31881					-0.744437		-0.863502	-0.140537	-1.62143	-0.829138			1.31813	-0.318147	13	-121.752	270.523	5.22792	0.000487403
631541	-2.12057			-3.00348		1.14624	0.250892	0.325149	-0.807569		1.3251				-1.13373		-1.6416	-1.32667			1.20549		13	-121.752	270.523	5.22801	0.000487381
634421	-2.17964			-3.01702		1.1043	0.457828				1.05292	+	-0.875466		-1.4533		-1.67435	-1.60423			1.36374		14	-120.672	270.525	5.22987	0.000486928
557725	-2.08564			-2.77807	-0.0606189	0.856619			-1.09513		0.653844						-1.35083				1.04888		10	-124.958	270.526	5.23132	0.000486576
633655	-2.15547		-0.0366034	-2.98319		1.0919	0.51107			-0.49056	1.21709		-0.882442		-1.45339		-1.69185	-1.63399			1.31768		14	-120.674	270.527	5.23241	0.000486311
622678	-2.11744	-0.604688		-2.88096		0.56183		0.287594									-1.43967	-0.51116			1.10962		10	-124.96	270.531	5.23577	0.000485495
1606389	-2.11888			-2.99724		0.880155	-0.284659	0.486858	-1.33007		0.908062						-1.54208				1.21822	-0.669225	12	-122.83	270.532	5.23695	0.000485209
637621	-2.15116			-3.00345		1.19974	0.401823		-0.501682		1.3415		-0.775245	0.0886227	-1.33436		-1.64558	-1.47898			1.31656		14	-120.676	270.532	5.23696	0.000485204
561813	-2.08585			-2.77883		0.853871			-1.13121		0.661238			0.054643			-1.35113				1.0364		10	-124.961	270.533	5.23847	0.00048484
1615941	-2.05931			-2.88601				0.467387					-0.662238		-0.330865		-1.53907				1.03657	-0.527897	10	-124.962	270.534	5.23944	0.000484604
1605661	-2.11141			-2.83758	-0.215494	0.55421											-1.45704				1.16855	-0.467543	9	-126.018	270.535	5.23987	0.000484501
565270	-2.1175	-0.382554		-2.75683		0.610744									-0.273783		-1.39024				1.06724		9	-126.018	270.535	5.24044	0.000484361
1615878	-2.09116	-0.498855		-2.81534									-0.710935		-0.219338		-1.49934				1.04607	-0.516406	10	-124.962	270.536	5.24124	0.000484168
1681495	-2.11349		0.123719	-3.11332		0.9498		0.313339					-0.746247		-0.96146		-1.62666	-0.791794			1.31536	-0.336992	13	-121.759	270.539	5.24367	0.00048358
558230	-2.02691	-0.525884		-2.92676		0.717314			-0.835131			+					-1.39964				1.14378		11	-123.903	270.542	5.24704	0.000482767
1681975	-2.1553		0.0653255	-3.02977		1.02536	0.489132				1.11477		-0.866856		-1.43282		-1.69529	-1.54019			1.37408	-0.333228	14	-120.683	270.546	5.25087	0.000481842
1682007	-2.16917		0.113198	-3.12669		1.08233		0.426024			0.825354		-0.881614		-1.23615		-1.73849	-1.19594			1.40167	-0.344167	14	-120.684	270.547	5.25203	0.000481564
563206	-2.0857	-0.582452		-2.71422									-0.71113	0.085225			-1.4087				0.939717		9	-126.024	270.547	5.25263	0.000481418
630966	-2.10534	-0.547816		-3.03674		0.959212	-0.101362		-0.318529						-0.717137		-1.57174	-0.945012			1.18747		12	-122.838	270.548	5.25364	0.000481176
563205	-2.05799			-2.71804									-0.68852	0.117828			-1.44649				0.905872		8	-127.076	270.549	5.25413	0.000481057
634133	-2.12068			-3.08551		1.0381				-0.302787		+	-0.781182		-0.959108		-1.63756	-0.889958			1.315		13	-121.766	270.551	5.25624	0.000480551
1573589	-2.05746			-2.92443		0.787044		0.372003	-1.33476		1.00326										1.19467	-0.64359	10	-124.971	270.552	5.25736	0.000480282
560149	-2.10964			-2.83741		0.638854						+	-0.762838				-1.41673				1.1928		10	-124.971	270.553	5.25779	0.000480178
1686069	-2.15769			-3.03819		1.02202	0.479507				1.10881		-0.879096	0.0505891	-1.39273		-1.69581	-1.53468			1.37933	-0.315774	14	-120.687	270.553	5.25839	0.000480034
1606278	-2.06175	-0.523091		-2.8089					-0.86254		0.51438						-1.50967				0.963013	-0.725404	10	-124.971	270.554	5.25912	0.00047986
534805	-2.08297			-2.84179		0.807738				-0.386213			-0.923476		-0.463475						1.18994		9	-126.029	270.556	5.26109	0.000479386
557525	-2.05673			-2.84422		0.677504		0.370023	-0.566156	-0.429494							-1.38732				1.01491		10	-124.972	270.556	5.2612	0.000479359
1680054	-2.14057	-0.451167		-3.02957		1.03495	0.26339		-0.9626		1.3827				-0.971816		-1.64092	-1.2904			1.28764	-0.514953	14	-120.688	270.556	5.26122	0.000479355
559767	-2.1107		-0.207717	-2.82153		0.840915			-0.878264		0.645862		-0.586943				-1.39617				1.13344		11	-123.911	270.557	5.26241	0.000479069
637845	-2.15576			-3.03164		1.29144			-0.636003	-0.484445	1.16539		-0.773906	0.106666	-1.11983		-1.68673	-1.18806			1.30899		14	-120.69	270.56	5.26484	0.000478488
1671173	-2.05969			-2.83975													-1.5626	-0.261294			0.99969	-0.532501	8	-127.082	270.561	5.2661	0.000478186
1686101	-2.17248			-3.1384		1.07394		0.411021			0.821823		-0.902908	0.0894187	-1.17149		-1.73727	-1.19611			1.4088	-0.31495	14	-120.691	270.562	5.26685	0.000478009
631638	-2.14677	-0.517367		-3.03437		0.95371		0.434428		-0.622809	0.728141				-1.04108		-1.70669	-1.3876			1.21895		13	-121.771	270.562	5.26686	0.000478006
633885	-2.12707			-3.09381	-0.149698	1.07092						+	-0.773161		-0.956964		-1.61876	-0.912268			1.34558		13	-121.771	270.562	5.26693	0.000477989
1607734	-2.17431	-0.541132		-2.89973		0.625958	-0.208444						-0.807889				-1.463				1.26998	-0.389589	11	-123.914	270.563	5.26834	0.000477652
574101	-2.08521			-2.77849		0.849014			-1.12285		0.664475					0.00629452	-1.3522				1.03869		10	-124.976	270.563	5.26851	0.000477612
1698389	-2.1681			-3.1241		1.06207		0.426488			0.820584		-0.87798		-1.15366	-0.100159	-1.73306	-1.22474			1.40636	-0.325848	14	-120.694	270.567	5.2725	0.000476659
651286	-2.119	-0.662115		-3.06829		0.895891								-0.0319035	-0.902757	0.299792	-1.61191	-1.03914			1.19715		12	-122.848	270.568	5.2734	0.000476446
559622	-2.07704	-0.590246		-2.72032							-0.0762831		-0.668493				-1.40011				0.937199		9	-126.035	270.568	5.27341	0.000476442
600606	-2.13404	-0.59563		-3.07106	-0.2313	1.12196					0.696224		-0.908516		-1.03174			-1.29955			1.41881		12	-122.849	270.569	5.27369	0.000476376
1698357	-2.15632			-3.03811		1.01769	0.489443				1.12603		-0.864184		-1.41019	0.0271069	-1.69908	-1.53254			1.37655	-0.317491	14	-120.694	270.569	5.2738	0.00047635
573446	-2.08967	-0.767194		-2.75462												0.399891	-1.41488				0.90192		8	-127.085	270.569	5.27384	0.000476341
1649301	-2.09326			-3.0871		1.17341			-0.827478		1.14345		-0.68409		-0.933128			-0.930002			1.37395	-0.447615	12	-122.849	270.57	5.27522	0.000476012
557086	-2.12466	-0.493306		-2.75322	-0.241547	0.580938											-1.35803				1.10334		9	-126.036	270.571	5.27607	0.000475809
560022	-2.14089	-0.563283		-2.77391		0.839984			-0.971223	-0.580525	0.736192		-0.5812				-1.36364				1.1183		12	-122.85	270.571	5.27611	0.0004758
1614229	-2.06838			-2.93086		0.752421			-0.663793	-0.301251					-0.334358		-1.46823				1.14114	-0.543989	11	-123.919	270.573	5.27792	0.00047537
1681525	-2.12276			-3.13977		0.96446	-0.116968	0.344821					-0.761792		-0.874213		-1.64855	-0.750995			1.33317	-0.307766	13	-121.777	270.573	5.27842	0.00047525
634966	-2.10564	-0.49512		-3.04593		0.874956		0.248332						-0.0296555	-0.841969		-1.59983	-1.07004			1.19053		12	-122.851	270.574	5.27919	0.000475066
559142	-2.07915	-0.57521		-2.70222			0.05865						-0.675724				-1.39018				0.934829		9	-126.038	270.574	5.27921	0.000475063
630902	-2.11183	-0.499503		-3.05779		0.893016	-0.0699316	0.280597							-0.82237		-1.61177	-1.05402			1.1986		12	-122.852	270.575	5.27995	0.000474887
600662	-2.12855	-0.517763		-3.0827		1.04653		0.311664			0.722341		-0.89983		-1.06196			-1.23931			1.3784		12	-122.853	270.577	5.28172	0.000474466
559390	-2.15038	-0.585879		-2.79631	-0.237685	0.662079				-0.550723			-0.779958				-1.35867				1.18867		11	-123.921	270.578	5.28341	0.000474065
647733	-2.10773			-2.96726		0.958263	0.510886				0.927563				-1.35126	0.0648923	-1.67751	-1.63353			1.18796		12	-122.854	270.579	5.28429	0.000473856
649909	-2.14966			-3.00474		1.19147	0.422859		-0.490714		1.36931		-0.751266		-1.37237	0.0597444	-1.65336	-1.47669			1.31316		14	-120.7	270.579	5.2845	0.000473809
647222	-2.11916	-0.658981		-3.0678		0.895827	0.00507473								-0.900524	0.299268	-1.61099	-1.04306			1.19541		12	-122.856	270.583	5.28845	0.000472874
635030	-2.09936	-0.532987		-3.02431		0.924123			-0.253809					-0.0109395	-0.762721		-1.56436	-0.995094			1.17765		12	-122.857	270.586	5.29155	0.000472141
631581	-2.11892			-3.011	-0.238202	1.09904				-0.491183	0.62373				-1.08652		-1.73984	-1.33509			1.23706		12	-122.858	270.588	5.29303	0.000471792
575511	-2.1175		-0.282634	-2.83688		0.631616							-0.776039			-0.0133364	-1.41582				1.16382		10	-124.988	270.588	5.29317	0.000471758
526614	-2.11436	-0.573332		-2.79792		0.618301				-0.471777			-0.809617								1.17963		9	-126.045	270.589	5.29367	0.00047164
559639	-2.11995		-0.287035	-2.8363		0.632005					0.0307525		-0.78005				-1.41852				1.16587		10	-124.989	270.589	5.29403	0.000471555
631351	-2.10737		-0.0342681	-2.96357		0.9515	0.505566				0.917966				-1.31509		-1.67449	-1.65039			1.19001		12	-122.86	270.591	5.29614	0.000471058
1605639	-2.065		-0.23081	-2.82358													-1.52742				1.00242	-0.520433	8	-127.097	270.592	5.29668	0.000470931
633527	-2.14844		0.0174972	-2.9964		1.19363	0.417373		-0.490643		1.35409		-0.751242		-1.36179		-1.64811	-1.49315			1.31143		14	-120.707	270.594	5.29868	0.00047046
633782	-2.17433	-0.532889		-2.98532		1.169	0.318654		-0.545098	-0.589921	1.40211		-0.731926		-1.22051		-1.64955	-1.51372			1.31034		15	-119.621	270.595	5.29966	0.000470229
1605655	-2.11076		-0.214787	-2.85884		0.502736											-1.4803				1.14765	-0.441152	9	-126.048	270.595	5.30004	0.000470142
565973	-2.08553			-2.82838		0.895292		0.446781	-1.07457		0.779316				-0.336619		-1.38654				1.06611		11	-123.93	270.596	5.30126	0.000469855
604693	-2.10266			-3.06012		1.13221					0.61388		-0.96694	0.116079	-1.11047			-1.15906			1.35768		11	-123.932	270.599	5.30404	0.000469201
557253	-2.00906			-2.76107				0.416799	-0.368007								-1.42803				0.824651		8	-127.101	270.601	5.30591	0.000468762
581781	-2.0602			-2.86765		0.827544			-0.60564						-0.397011	0.17165	-1.40236				1.05824		10	-124.996	270.603	5.30862	0.000468128
530453	-2.08615			-2.81483		0.663745							-0.836944	0.14992							1.16842		8	-127.103	270.604	5.3087	0.00046811
559117	-2.05191			-2.71395	-0.071381								-0.644468				-1.43704				0.909567		8	-127.104	270.606	5.31103	0.000467565
1624086	-2.15472	-0.613281		-2.88442		0.526851							-0.73089			0.200001	-1.43616				1.22635	-0.375034	11	-123.937	270.609	5.31398	0.000466875
567581	-2.12049			-2.8414	-0.170104	0.83833				-0.447652			-0.883658		-0.466465		-1.40908				1.19343		11	-123.938	270.611	5.3157	0.000466474
622774	-2.1159	-0.661978		-2.9553		0.876076	-0.356579		-0.724472								-1.45112	-0.350972			1.14359		11	-123.938	270.612	5.31667	0.000466248
1615958	-2.12946	-0.327006		-2.93421		0.646083		0.386244					-0.832382		-0.433473		-1.45417				1.25329	-0.40783	12	-122.87	270.612	5.31707	0.000466153
634453	-2.21436			-3.07085		1.17516		0.327682			0.841709	+	-0.900311		-1.28062		-1.69924	-1.33112			1.37693		14	-120.717	270.614	5.31941	0.00046561
583958	-2.14869	-0.700727		-2.92175		0.759539				-0.526728			-0.830958		-0.570776	0.551513	-1.4528				1.19004		12	-122.872	270.616	5.32116	0.000465203
1574917	-2.02063			-2.81651									-0.661572								1.04423	-0.485484	7	-128.154	270.617	5.32193	0.000465022
1681621	-2.11221			-3.11816		0.932759		0.290677	-0.0316816				-0.730425		-0.886552		-1.62535	-0.767047			1.31453	-0.315675	13	-121.799	270.618	5.3229	0.000464797
524469	-2.02792			-2.88529		0.866589	-0.248665		-0.809632												1.09326		8	-127.112	270.622	5.32691	0.000463866
583957	-2.11997			-2.87866		0.827205				-0.402144			-0.870265		-0.57854	0.216074	-1.44749				1.17765		11	-123.943	270.622	5.32718	0.000463804
1682102	-2.16985	-0.453866		-3.05083		1.09518	0.287355		-0.671401		1.37079		-0.67862		-1.12643		-1.66048	-1.3584			1.37682	-0.412661	15	-119.635	270.623	5.32772	0.00046368
598045	-2.02927			-3.00772	-0.171632	0.950886									-0.817271			-0.936197			1.20803		9	-126.062	270.623	5.32834	0.000463535
1682072	-2.17656	-0.562554	0.247545	-3.07111		1.18073			-0.796789		1.19992		-0.666963		-1.0735		-1.66375	-1.16526			1.38132	-0.481031	15	-119.636	270.624	5.32942	0.000463286
1608373	-2.12839			-2.92888		0.879757	-0.156151		-1.14574		0.792576		-0.495796				-1.50517				1.23377	-0.608503	12	-122.877	270.626	5.33095	0.00046293
1607942	-2.10554	-0.590475		-2.79213						-0.389831			-0.670642				-1.48748				1.04425	-0.467228	10	-125.008	270.628	5.33289	0.00046248
631582	-2.15283	-0.635694		-3.01635	-0.283175	1.04722				-0.605793	0.66514				-1.00343		-1.69797	-1.45856			1.26839		13	-121.805	270.63	5.33524	0.000461938
526998	-2.09591	-0.526494		-2.80947		0.841155			-0.972031		0.642835		-0.584423								1.16303		10	-125.01	270.631	5.33627	0.000461701
567958	-2.12642	-0.408246		-2.81292		0.905378			-0.850799		0.615203		-0.678853		-0.319384		-1.36875				1.15667		12	-122.882	270.635	5.34061	0.000460699
635477	-2.11925			-3.05344		1.008		0.42128			0.619333			-0.0470228	-1.1113		-1.72658	-1.29433			1.22097		12	-122.882	270.635	5.34063	0.000460696
1581717	-2.04901			-2.90585		0.885315			-1.29962		0.881226				-0.294256						1.19856	-0.653067	10	-125.013	270.638	5.34273	0.000460211
559621	-2.04942			-2.72089							-0.0578695		-0.639437				-1.43823				0.903751		8	-127.121	270.641	5.34594	0.000459475
647765	-2.11963			-3.04854		1.00626		0.43319			0.60543				-1.08803	-0.0595456	-1.72001	-1.31345			1.22008		12	-122.887	270.645	5.34997	0.000458549
526366	-2.11063	-0.546601		-2.81463	-0.225481	0.660073							-0.813863								1.22879		9	-126.073	270.645	5.35035	0.000458461
1671893	-2.11319			-2.94585		0.791743		0.383219	-1.27122		1.07076						-1.52454	-0.211011			1.19339	-0.663795	12	-122.888	270.648	5.35319	0.00045781
1698454	-2.18535	-0.619655		-3.13262		1.14724			-0.746614		1.23084		-0.67003		-1.03528	0.296522	-1.69164	-1.10293			1.39198	-0.402244	15	-119.649	270.649	5.35426	0.000457566
650133	-2.15322			-3.03011		1.28473			-0.626316	-0.494785	1.17609		-0.745981		-1.14039	0.024399	-1.69542	-1.1845			1.30577		14	-120.735	270.65	5.35549	0.000457286
633751	-2.15324		-0.0154274	-3.02907		1.28079			-0.623185	-0.497044	1.17164		-0.746403		-1.12606		-1.69467	-1.19163			1.30696		14	-120.736	270.651	5.35608	0.00045715
1679573	-2.07801			-3.09062		0.86432		0.289208	-0.300948						-0.742814		-1.61726	-0.712936			1.22094	-0.412296	12	-122.89	270.652	5.35671	0.000457007
534557	-2.08078			-2.85266	-0.169665	0.829628							-0.92373		-0.442793						1.22829		9	-126.077	270.653	5.35786	0.000456744
559175	-2.04578		-0.268163	-2.79916				0.408349					-0.628593				-1.47158				0.936213		9	-126.078	270.655	5.36004	0.000456246
1607717	-2.06926			-2.7869			0.150538						-0.623339				-1.48069				1.01958	-0.515348	9	-126.079	270.657	5.36168	0.000455871
575493	-2.05439			-2.70937									-0.656915			-0.032813	-1.43705				0.90586		8	-127.13	270.658	5.36283	0.00045561
560277	-2.04487			-2.92307		0.765113			-0.610313			+	-0.541792				-1.43005				1.17616		11	-123.963	270.661	5.36629	0.000454822
1613957	-2.02077			-2.85662					-0.500963						-0.180974		-1.52938				0.954892	-0.654822	9	-126.081	270.661	5.36652	0.00045477
892950	-2.13105	-0.514303		-3.03205		0.927576									-0.869869		-1.59192	-1.13345		+	1.17572		12	-122.895	270.662	5.36717	0.000454623
1583253	-2.04951			-2.95913		0.810668			-0.481326				-0.677555		-0.411825						1.2411	-0.456821	10	-125.026	270.663	5.3682	0.000454389
563861	-2.11359			-2.80316		0.876977			-0.94143		0.650178		-0.61609	0.180832			-1.37165				1.11112		11	-123.964	270.664	5.36901	0.000454204
1616534	-2.13618	-0.372714		-2.89606		0.86057			-1.04044		0.820311		-0.608972		-0.32272		-1.4665				1.24733	-0.595323	13	-121.822	270.664	5.36935	0.000454128
631383	-2.12059		0.0130988	-3.05353		1.01161		0.424276			0.610543				-1.11055		-1.72381	-1.29542			1.21917		12	-122.896	270.664	5.36949	0.000454095
1608343	-2.12283		-0.0991969	-2.89698		0.804752			-1.09833		0.853766		-0.503416				-1.48154				1.21924	-0.594437	12	-122.897	270.665	5.37064	0.000453835
631517	-2.12461			-3.04151	-0.0961076	1.20271		0.397113	-0.816453		1.16795				-1.01068		-1.66373	-1.16386			1.23482		13	-121.824	270.668	5.37278	0.00045335
1607704	-2.14675	-0.454173	-0.120227	-2.86925		0.540041							-0.769414				-1.43458				1.23281	-0.380164	11	-123.967	270.669	5.3741	0.00045305
1607941	-2.07809			-2.80425						-0.267281			-0.638778				-1.52603				1.01851	-0.499496	9	-126.086	270.67	5.37483	0.000452885
637557	-2.15791			-3.04618		1.09368	0.349361	0.297561			1.06825		-0.891326	0.0760907	-1.38823		-1.68032	-1.50333			1.34778		14	-120.747	270.674	5.379	0.000451942
1606296	-2.11963	-0.474425	0.072577	-2.86423		0.758467			-1.3361		0.874806						-1.42968				1.17337	-0.684157	12	-122.901	270.674	5.3791	0.000451918
1649174	-2.12849	-0.543943		-3.09711		1.01411					0.65184		-0.892896		-1.01983			-1.22248			1.41094	-0.273795	12	-122.901	270.674	5.37949	0.00045183
583830	-2.11852	-0.627379		-2.93596		0.809299			-0.34567				-0.6999		-0.502013	0.462966	-1.41439				1.17374		12	-122.902	270.675	5.37994	0.000451729
1611798	-2.15628	-0.489618		-2.85974		0.551304							-0.807881	0.125747			-1.43013				1.23301	-0.393064	11	-123.972	270.68	5.38476	0.000450641
633758	-2.18685	-0.615492		-3.03634	-0.191005	1.2526			-0.526184	-0.628651	1.18444		-0.751402		-1.04965		-1.66536	-1.33479			1.36258		15	-119.664	270.68	5.38532	0.000450516
633181	-2.10577			-3.07547	-0.133949	1.01488		0.320781		-0.375497			-0.742765		-0.907265		-1.59992	-0.811306			1.27478		13	-121.83	270.68	5.38545	0.000450487
1624725	-2.12127			-2.87504		0.811378			-1.12915		0.839697		-0.500856			-0.0930553	-1.46335				1.21383	-0.6255	12	-122.907	270.685	5.3904	0.000449373
524693	-2.01864			-2.82399		0.744224			-0.679786	-0.33417											1.04039		8	-127.144	270.686	5.39127	0.000449176
1673221	-2.07115			-2.83538									-0.599521				-1.54919	-0.148458			1.03001	-0.505066	9	-126.096	270.691	5.39606	0.000448102
1673878	-2.15083	-0.590519		-2.92916		0.807596			-1.07894		0.950821		-0.467773				-1.49907	-0.383746			1.2578	-0.548202	13	-121.837	270.693	5.39797	0.000447674
631606	-2.13334	-0.520373		-2.94853		0.918177	0.43491			-0.556269	0.942112				-1.23183		-1.6636	-1.70152			1.19052		13	-121.837	270.694	5.399	0.000447444
1605830	-2.0473	-0.488691		-2.86997				0.325428	-0.488261								-1.47782				0.983206	-0.60494	10	-125.042	270.695	5.40007	0.000447205
600599	-2.09694		0.0401159	-3.0483		1.13044					0.620015		-0.934108		-1.13987			-1.1597			1.34728		11	-123.98	270.695	5.40023	0.00044717
559198	-2.13376	-0.499749		-2.83834	-0.194968	0.61074		0.337186					-0.742194				-1.35178				1.18907		11	-123.981	270.698	5.40285	0.000446583
1616213	-2.11678			-2.95096		0.706425		0.460401		-0.434233			-0.835291		-0.507493		-1.48506				1.23757	-0.392451	12	-122.914	270.699	5.40402	0.000446322
1606302	-2.11772	-0.448757		-2.8695	-0.0300065	0.758462			-1.29906		0.861159						-1.43561				1.17918	-0.664867	12	-122.914	270.699	5.40421	0.000446281
1679365	-2.03467			-2.92366											-0.503564		-1.6571	-0.578411			1.00097	-0.529066	9	-126.1	270.7	5.40465	0.000446182
1610390	-2.11774	-0.443235		-2.87085		0.757175			-1.31767		0.866229			0.0280819			-1.43794				1.17377	-0.669859	12	-122.915	270.701	5.40589	0.000445906
598293	-2.03023			-2.9938		0.917872				-0.309845					-0.827081			-0.923629			1.1677		9	-126.102	270.703	5.40805	0.000445424
616981	-2.09761			-3.05132		1.12261					0.621381		-0.932714		-1.11507	-0.0132627		-1.16139			1.35027		11	-123.984	270.704	5.40906	0.0004452
589846	-2.0828	-0.673001		-2.86721		0.588657												-0.55785			1.14505		8	-127.153	270.705	5.40967	0.000445062
1572997	-1.96534			-2.85528					-0.544831												0.97061	-0.615268	7	-128.199	270.706	5.4111	0.000444746
1616053	-2.11283			-3.01464		0.917207	-0.248192		-0.560278				-0.665688		-0.396641		-1.51543				1.26514	-0.483682	12	-122.917	270.706	5.41118	0.000444727
559797	-2.11619			-2.84884		0.948893	-0.212242		-0.957197		0.560361		-0.568072				-1.41333				1.14218		11	-123.985	270.706	5.4112	0.000444723
1624070	-2.10745	-0.692055		-2.84179									-0.635281			0.247665	-1.49087				1.0594	-0.465477	10	-125.048	270.707	5.41204	0.000444535
1605909	-2.11637			-2.82452		0.518766				-0.35015							-1.46837				1.12695	-0.447836	9	-126.106	270.71	5.4149	0.000443901
633463	-2.15497		0.0359974	-3.03778		1.09378	0.361021	0.298315			1.08159		-0.870354		-1.42002		-1.68091	-1.51325			1.34099		14	-120.765	270.71	5.4154	0.000443789
1673366	-2.11546	-0.575795		-2.94636		0.655779			-0.464603				-0.518974				-1.45481	-0.26339			1.21227	-0.417857	12	-122.92	270.711	5.4161	0.000443635
574102	-2.12025	-0.66471		-2.81859		0.7995			-1.14404		0.715683					0.319594	-1.34602				1.06285		11	-123.989	270.714	5.41879	0.000443038
649845	-2.15513			-3.03859		1.08731	0.357416	0.29898			1.07906		-0.868999		-1.39382	-0.0255491	-1.68109	-1.51763			1.34342		14	-120.767	270.714	5.41954	0.000442872
1574918	-2.05304	-0.56401		-2.80742									-0.689895								1.07623	-0.46223	8	-127.159	270.715	5.42016	0.000442735
1646614	-2.06499	-0.539379		-3.05837		0.808116									-0.743082			-0.988614			1.25599	-0.317748	10	-125.052	270.715	5.42022	0.000442722
598166	-2.05038	-0.558451		-3.0085		0.898359			-0.348089						-0.652084			-0.864006			1.18811		10	-125.053	270.717	5.4219	0.000442351
622621	-2.08984			-2.83694	-0.230131	0.674731											-1.45982	-0.406111			1.1046		9	-126.109	270.717	5.42195	0.00044234
637973	-2.12801			-3.0937		1.04906						+	-0.810618	0.0945012	-0.968791		-1.62487	-0.923549			1.32823		13	-121.849	270.717	5.42205	0.000442316
1679366	-2.06039	-0.597802		-2.92932											-0.45986		-1.61809	-0.707342			1.02317	-0.492602	10	-125.054	270.72	5.42521	0.000441619
565405	-2.05847			-2.8358	-0.0690423	0.821028			-0.618978						-0.310438		-1.37653				1.06036		10	-125.055	270.72	5.4255	0.000441554
559830	-2.13348	-0.480272		-2.82429		0.795499		0.356508	-0.937088		0.741433		-0.570249				-1.35079				1.13828		12	-122.925	270.721	5.42633	0.000441371
637269	-2.111			-3.07989		0.99895		0.330086		-0.345412			-0.790172	0.131375	-0.915975		-1.60464	-0.824485			1.26502		13	-121.853	270.727	5.4317	0.000440187
589974	-2.05251	-0.626601		-2.89075		0.714808			-0.600341									-0.357373			1.1135		9	-126.115	270.728	5.43359	0.000439772
563477	-2.12829			-2.79863		0.663961				-0.386318			-0.807215	0.160608			-1.40388				1.13015		10	-125.059	270.729	5.43422	0.000439634
1682205	-2.17318			-3.09133	-0.213539	1.16869				-0.465784	0.840442		-0.911479		-1.17145		-1.74546	-1.2442			1.41353	-0.286707	14	-120.776	270.732	5.43699	0.000439025
1682262	-2.19367	-0.49512		-3.10745		1.03768		0.421986		-0.610636	0.95082		-0.887606		-1.13246		-1.72991	-1.30044			1.39659	-0.251635	15	-119.69	270.732	5.43726	0.000438966
650261	-2.12772			-3.07883		1.04273						+	-0.784004		-0.956264	-0.0969525	-1.62276	-0.959673			1.32568		13	-121.856	270.732	5.43758	0.000438895
542741	-2.08165			-2.79477		0.653383							-0.804775			-0.0861246					1.16512		8	-127.167	270.733	5.4378	0.000438848
624693	-2.11987			-2.86137		0.713014	-0.108781						-0.702925				-1.46117	-0.266129			1.16435		10	-125.061	270.733	5.4379	0.000438825
557143	-2.08749		-0.230522	-2.82772		0.523175		0.42264									-1.42956				1.06259		9	-126.118	270.734	5.43957	0.000438459
581653	-2.09729			-2.83289		0.710649									-0.492873	0.306757	-1.4581				1.07147		9	-126.118	270.735	5.4397	0.000438431
557494	-2.11396	-0.605923		-2.89921		0.891661	-0.413913		-0.84584	-0.483737							-1.42094				1.10572		11	-124	270.735	5.44063	0.000438226
557493	-2.07888			-2.88274		0.888961	-0.313262		-0.78486	-0.367778							-1.43813				1.07023		10	-125.063	270.737	5.4422	0.000437884
631511	-2.1228		0.0580196	-3.03339		1.2001		0.406896	-0.871118		1.17871				-1.03738		-1.65512	-1.15049			1.21425		13	-121.859	270.738	5.44271	0.000437771
550933	-2.07812			-2.88315		0.814643							-0.90857		-0.544985	0.190569					1.20685		9	-126.12	270.739	5.44453	0.000437373
1608086	-2.11601	-0.529515		-2.90097		0.650125			-0.532434	-0.379002			-0.552892				-1.42612				1.18445	-0.441122	12	-122.934	270.74	5.4448	0.000437314
559429	-2.04659			-2.76134				0.497023		-0.461021			-0.599886				-1.46286				0.900799		9	-126.122	270.742	5.44741	0.000436745
1608349	-2.12312			-2.88702	-0.0302102	0.816272			-1.11992		0.860888		-0.49137				-1.47317				1.21624	-0.616278	12	-122.936	270.744	5.44901	0.000436395
647893	-2.1226			-3.03338		1.18572		0.40789	-0.863019		1.1716				-0.995288	-0.0489748	-1.65521	-1.16389			1.21808		13	-121.862	270.744	5.44964	0.000436258
648086	-2.15973	-0.744785		-3.03517		1.16988			-0.927685	-0.653192	1.27977				-0.996942	0.397601	-1.65021	-1.17298			1.21219		14	-120.783	270.745	5.44996	0.000436188
1681693	-2.12031			-3.09281	-0.139929	1.00245				-0.287629			-0.759099		-0.891734		-1.63234	-0.816008			1.32583	-0.292128	13	-121.866	270.751	5.45656	0.00043475
565525	-2.09874			-2.76653		0.680104				-0.4568					-0.36178		-1.42943				1.0515		9	-126.126	270.752	5.45667	0.000434726
598550	-2.08622	-0.583431		-3.01687		0.930665					0.414601				-0.908546			-1.30224			1.2395		10	-125.071	270.753	5.45772	0.000434498
1682965	-2.23702			-3.06927		1.15376					0.799924	+	-0.911941		-1.2529		-1.7123	-1.32048			1.41254	-0.288933	14	-120.787	270.753	5.45797	0.000434444
565399	-2.05841		-0.0462399	-2.84018		0.803153			-0.637484						-0.294721		-1.38198				1.05229		10	-125.071	270.754	5.45866	0.000434295
557750	-2.12056	-0.543487		-2.85287		0.937184	-0.31607		-1.17889		0.505351						-1.38183				1.10692		11	-124.009	270.754	5.45909	0.000434201
633205	-2.11624			-3.09798		1.02717	-0.152039	0.397424		-0.382433			-0.776296		-0.890789		-1.63263	-0.769903			1.27817		13	-121.867	270.755	5.45972	0.000434063
616982	-2.13581	-0.695424		-3.10494		1.05926					0.680058		-0.893663		-1.11337	0.31584		-1.20262			1.37919		12	-122.942	270.755	5.45977	0.000434053
563229	-2.12613			-2.81145	-0.196641	0.699648							-0.812226	0.168351			-1.3794				1.16896		10	-125.073	270.757	5.46228	0.000433508
635605	-2.1233			-3.03834		1.18864		0.399104	-0.864206		1.1784			-0.00386728	-1.00962		-1.65896	-1.14902			1.21809		13	-121.869	270.758	5.46298	0.000433358
633879	-2.12812		0.0605335	-3.08324		1.0557						+	-0.783084		-1.01125		-1.62293	-0.929567			1.32147		13	-121.87	270.759	5.46386	0.000433166
1613975	-2.0657		0.0959845	-2.93357		0.762305			-0.698429						-0.371213		-1.45634				1.15083	-0.588454	11	-124.012	270.76	5.46477	0.000432969
598069	-2.02127			-2.98625		0.871985	0.159174								-0.870602			-0.976385			1.16628		9	-126.131	270.761	5.46611	0.000432679
633909	-2.11471			-3.08832		1.01875	0.0640241					+	-0.768164		-0.98435		-1.6211	-0.929619			1.32041		13	-121.871	270.761	5.46648	0.0004326
1680030	-2.1487	-0.508452		-3.07034	-0.0941451	1.09894			-0.972906		1.20091				-0.836601		-1.65621	-1.14175			1.3186	-0.504736	14	-120.791	270.762	5.4667	0.000432552
634005	-2.12073			-3.09027		1.04455			-0.0649985			+	-0.75688		-0.950892		-1.62001	-0.885938			1.31994		13	-121.871	270.762	5.46708	0.000432469
625173	-2.11754			-2.83459		0.67334					0.103452		-0.695229				-1.4453	-0.301304			1.15078		10	-125.076	270.762	5.46735	0.000432412
526389	-2.08419			-2.81917		0.677673	-0.0679517						-0.800422								1.17259		8	-127.184	270.766	5.47151	0.000431514
569493	-2.05824			-2.83673		0.813203			-0.647792					0.019863	-0.311451		-1.37671				1.0486		10	-125.078	270.768	5.47274	0.000431248
649557	-2.10445			-3.05991		0.981464		0.352316		-0.362737			-0.751435		-0.89139	-0.127893	-1.60061	-0.859866			1.25732		13	-121.876	270.772	5.47723	0.000430281
1605669	-2.05934			-2.76376			0.191674										-1.46391				0.98424	-0.551393	8	-127.189	270.776	5.48122	0.000429423
1608406	-2.14383	-0.435146		-2.90807		0.74939		0.357206	-1.13259		0.953775		-0.500037				-1.45686				1.23488	-0.597932	13	-121.879	270.777	5.48264	0.000429118
557317	-2.04714			-2.6822						-0.403076							-1.44563				0.84847		7	-128.235	270.779	5.48378	0.000428873
1630357	-2.0675			-2.95168		0.754133			-0.66311						-0.364895	0.0810594	-1.47178				1.15442	-0.554253	11	-124.023	270.781	5.48579	0.000428442
1611781	-2.08121			-2.81518									-0.674886	0.105135			-1.52626				1.02963	-0.514288	9	-126.141	270.781	5.48588	0.000428423
622998	-2.09614	-0.652418		-2.87256		0.700754			-0.535339	-0.445827							-1.40637	-0.391997			1.07127		11	-124.023	270.781	5.48624	0.000428347
565253	-2.03988			-2.69635											-0.204026		-1.44761				0.850546		7	-128.236	270.781	5.48651	0.000428287
526869	-2.07752			-2.80953		0.648997					-0.0239812		-0.781042								1.15974		8	-127.193	270.783	5.48821	0.000427924
1608598	-2.14989	-0.518096		-2.85765		0.794997			-1.15584	-0.528278	0.927448		-0.515579				-1.46204				1.21035	-0.573205	13	-121.882	270.783	5.48863	0.000427835
575766	-2.15478	-0.720853		-2.82905		0.587575				-0.51863			-0.737643			0.264484	-1.39344				1.15331		11	-124.025	270.786	5.49139	0.000427245
1607693	-2.07495			-2.81264	-0.0854487								-0.634768				-1.51545				1.03523	-0.520114	9	-126.144	270.786	5.49149	0.000427222
524310	-2.09128	-0.486881		-2.75355		0.531352															1.09368		7	-128.239	270.786	5.49164	0.000427191
557149	-2.08874			-2.80762	-0.201893	0.57752		0.43758									-1.39897				1.07805		9	-126.144	270.787	5.49203	0.000427108
633718	-2.18139	-0.48387		-3.03027		1.05486	0.279771	0.339379		-0.637456	1.14388		-0.874351		-1.29872		-1.68641	-1.54175			1.34379		15	-119.719	270.789	5.49439	0.000426605
589973	-2.01653			-2.85972		0.749128			-0.635675									-0.172318			1.06738		8	-127.196	270.791	5.49581	0.000426301
557318	-2.08032	-0.586525		-2.67441						-0.518153							-1.41139				0.878436		8	-127.197	270.792	5.4968	0.000426091
622743	-2.06423		-0.257164	-2.90157		0.720112			-0.504055								-1.45733	-0.311689			1.07578		10	-125.091	270.793	5.49864	0.000425699
1679701	-2.08884			-3.08317		0.844294		0.364067		-0.334952					-0.838863		-1.6617	-0.855487			1.21565	-0.336422	12	-122.963	270.797	5.5021	0.000424963
1622741	-2.10532			-2.90063		0.759363		0.436225	-1.30568		0.988308					-0.129122	-1.46775				1.18055	-0.696288	12	-122.963	270.798	5.50287	0.000424799
1613981	-2.06645			-2.93654	-0.0349127	0.750411			-0.669066						-0.32595		-1.46026				1.1569	-0.561981	11	-124.032	270.8	5.50549	0.000424242
524470	-2.06507	-0.574382		-2.90478		0.8747	-0.34857		-0.881226												1.13167		9	-126.152	270.804	5.50873	0.000423556
1608214	-2.15193	-0.499551		-2.85433		0.537775					0.00518587		-0.766507				-1.42233				1.23065	-0.398611	11	-124.035	270.805	5.51062	0.000423156
559414	-2.17548	-0.617772		-2.83764		0.705021	-0.242341			-0.531048			-0.834974				-1.42491				1.20347		11	-124.035	270.806	5.51079	0.000423121
559165	-2.13477			-2.8388	-0.220564	0.764149	-0.175085						-0.786613				-1.41004				1.20076		10	-125.099	270.809	5.5145	0.000422335
1618069	-2.06687			-2.93826		0.747188			-0.686747					0.0247259	-0.324288		-1.46162				1.1515	-0.565956	11	-124.037	270.81	5.51467	0.000422301
1624069	-2.07857			-2.79962									-0.658658			-0.0875802	-1.50975				1.03231	-0.526365	9	-126.156	270.81	5.51531	0.000422165
571669	-2.1264			-2.84132		0.810331				-0.411942			-0.924559	0.111511	-0.471991		-1.42064				1.17625		11	-124.038	270.812	5.51717	0.000421772
1679926	-2.13317	-0.450975		-3.01264		0.850953	0.407845				0.853779				-1.178		-1.67591	-1.59285			1.26218	-0.350743	13	-121.897	270.813	5.51788	0.000421623
1607894	-2.10731	-0.469781		-2.93027		0.614423		0.232279	-0.503833				-0.542071				-1.42222				1.19662	-0.454441	12	-122.971	270.813	5.51838	0.000421517
1616277	-2.10023			-2.9482		0.808281			-0.440597	-0.305178			-0.672885		-0.433419		-1.47356				1.21766	-0.468889	12	-122.971	270.814	5.51889	0.000421409
1605767	-2.02475		-0.139903	-2.86233					-0.499003								-1.52656				0.961885	-0.615401	9	-126.161	270.822	5.52665	0.000419778
567575	-2.122		-0.104579	-2.84719		0.786562				-0.438407			-0.884026		-0.434872		-1.43105				1.17733		11	-124.045	270.825	5.52995	0.000419086
1613893	-2.0519			-2.8655				0.512658							-0.275235		-1.53406				0.999746	-0.566051	9	-126.164	270.826	5.53122	0.00041882
581654	-2.12902	-0.67197		-2.87468		0.646619									-0.489166	0.620791	-1.45037				1.08505		10	-125.108	270.827	5.53229	0.000418596
622805	-2.05913			-2.87751		0.699252		0.296866	-0.538941								-1.41079	-0.189752			1.04382		10	-125.109	270.829	5.53416	0.000418204
633662	-2.18569	-0.562851		-3.00532	-0.228549	1.12218	0.34879			-0.615003	1.15505		-0.869928		-1.3032		-1.67016	-1.64798			1.37593		15	-119.739	270.83	5.53494	0.000418043
598046	-2.06405	-0.596258		-3.02094	-0.205379	0.903274									-0.740851			-1.05169			1.24185		10	-125.109	270.83	5.53511	0.000418006
559413	-2.13369			-2.81716		0.707582	-0.136856			-0.402148			-0.781367				-1.42948				1.15104		10	-125.109	270.83	5.53517	0.000417995
623510	-2.13281	-0.695851		-2.83202		0.870525			-1.11829	-0.60918	0.925161						-1.42663	-0.521464			1.09338		12	-122.981	270.833	5.53855	0.000417287
567605	-2.13184			-2.85932		0.850333	-0.11595			-0.426618			-0.91315		-0.47833		-1.44734				1.19265		11	-124.049	270.834	5.53921	0.000417151
637533	-2.16803			-3.10461	-0.180544	1.18432		0.399284			0.846114		-0.915187	0.104367	-1.2101		-1.70158	-1.27724			1.3921		14	-120.828	270.837	5.54169	0.000416634
634645	-2.22333			-3.02826		1.21437				-0.391478	0.824665	+	-0.925287		-1.28695		-1.71219	-1.36691			1.35945		14	-120.829	270.838	5.54304	0.000416352
559384	-2.14408	-0.495216	-0.186983	-2.81239		0.607156				-0.529978			-0.790973				-1.40082				1.16305		11	-124.051	270.838	5.54349	0.000416259
1683989	-2.12492			-3.07441		0.96707					0.522031			-0.0556201	-1.04991		-1.74748	-1.24094			1.27676	-0.375655	12	-122.984	270.84	5.54486	0.000415974
1606021	-2.0258			-2.8417					-0.518959	-0.240651							-1.52552				0.945179	-0.626083	9	-126.171	270.84	5.545	0.000415945
1681414	-2.06906	-0.601282		-2.92697									-0.595697		-0.45865		-1.60895	-0.587361			1.05624	-0.460667	11	-124.052	270.84	5.54539	0.000415864
634397	-2.23782			-3.04272	-0.206677	1.26557					0.829671	+	-0.919522		-1.28702		-1.68484	-1.3979			1.40646		14	-120.83	270.84	5.54541	0.000415859
1684118	-2.14685	-0.49685		-3.06871		1.08291			-1.0209		1.21403			-0.0195924	-0.83753		-1.65631	-1.12074			1.30396	-0.521008	14	-120.83	270.84	5.54553	0.000415834
631709	-2.11862			-2.98855	-0.127562	1.24738			-0.846778	-0.53965	1.17331				-0.998815		-1.67556	-1.18688			1.21087		13	-121.911	270.841	5.54614	0.000415707
557271	-2.05729		-0.159922	-2.86369		0.673589		0.307694	-0.574019								-1.39106				1.04365		10	-125.115	270.842	5.54671	0.00041559
1685781	-2.12603			-3.09649		0.986933				-0.254188			-0.802914	0.119391	-0.903041		-1.63989	-0.832459			1.31536	-0.290239	13	-121.911	270.842	5.5476	0.000415405
557381	-2.03669			-2.7426				0.550066		-0.518161							-1.4567				0.855977		8	-127.223	270.843	5.54843	0.000415233
559430	-2.07901	-0.579109		-2.75741				0.451854		-0.534979			-0.633766				-1.42352				0.939028		10	-125.116	270.843	5.5486	0.000415197
761878	-2.17561	-0.556903		-3.01778		0.939544									-0.940406		-1.59205	-1.14342	+		1.16294		12	-122.986	270.844	5.54882	0.00041515
1572885	-2.0661			-2.83369		0.513388															1.15534	-0.439386	7	-128.268	270.845	5.54972	0.000414964
557239	-2.07923		-0.169911	-2.91074		0.870423	-0.305446		-0.770246								-1.44509				1.09833		10	-125.117	270.846	5.55112	0.000414673
1685533	-2.12462			-3.10777	-0.12906	1.00888							-0.798913	0.127502	-0.894751		-1.62911	-0.845733			1.34266	-0.300778	13	-121.913	270.846	5.55146	0.000414603
633301	-2.11018			-3.07688		0.982857		0.338826	0.0780049	-0.361648			-0.778612		-0.952238		-1.61675	-0.853624			1.2672		13	-121.913	270.846	5.55159	0.000414576
1682078	-2.17947	-0.518012		-3.09702	-0.117338	1.16524			-0.675717		1.17042		-0.688866		-0.975294		-1.67373	-1.19528			1.411	-0.403249	15	-119.747	270.847	5.55172	0.000414548
526549	-2.04107			-2.87502		0.714998		0.286493	-0.446263				-0.582039								1.12771		9	-126.175	270.848	5.55313	0.000414257
567478	-2.13216	-0.504317		-2.93964		0.960737	-0.369145		-0.58934				-0.703491		-0.272485		-1.43388				1.21241		12	-122.989	270.85	5.55484	0.000413902
1681413	-2.04658			-2.92233									-0.607767		-0.504905		-1.64214	-0.460275			1.03449	-0.500137	10	-125.12	270.851	5.55602	0.000413659
633175	-2.10543		0.0331283	-3.07155		0.993991		0.333331		-0.350415			-0.750706		-0.942036		-1.60481	-0.821778			1.25705		13	-121.916	270.853	5.55768	0.000413317
634904	-2.11133	-0.565641	0.0969185	-3.02123		0.919216								-0.0391662	-0.903274		-1.59868	-1.1522			1.19097		12	-122.991	270.854	5.55866	0.000413114
1615989	-2.13878			-3.01754		0.794449	-0.259872	0.520319					-0.873243		-0.48818		-1.53176				1.29626	-0.404129	12	-122.992	270.855	5.56059	0.000412715
600789	-2.09758			-3.06234		1.21343		0.367051	-0.663187		1.12499		-0.749552		-1.03142			-1.02259			1.33014		12	-122.993	270.857	5.56257	0.000412306
568085	-2.13125			-2.82257		0.809716				-0.449398	0.118226		-0.91914		-0.491235		-1.42593				1.17793		11	-124.061	270.857	5.56261	0.000412298
1679958	-2.15016	-0.456028		-3.09815		0.895633		0.3589			0.627705				-0.999154		-1.71467	-1.30809			1.29148	-0.351025	13	-121.92	270.86	5.56547	0.00041171
538645	-2.08671			-2.85249		0.803721							-0.960182	0.115703	-0.450238						1.20996		9	-126.181	270.861	5.56657	0.000411482
1679453	-2.08942			-3.09615	-0.146892	0.878684		0.319975							-0.836167		-1.6585	-0.881721			1.25177	-0.352576	12	-122.995	270.862	5.56679	0.000411436
559542	-2.14519	-0.644781		-2.92883		0.917036	-0.435172		-0.646662	-0.476366			-0.627299				-1.44076				1.19338		12	-122.995	270.862	5.56708	0.000411378
630840	-2.10944	-0.55714	0.0954385	-3.01764		0.911677	0.0320039								-0.905421		-1.59299	-1.16072			1.18561		12	-122.995	270.862	5.56764	0.000411263
583709	-2.11634			-2.88618	-0.136628	0.842883							-0.863914		-0.560857	0.216916	-1.42488				1.20583		11	-124.065	270.864	5.56963	0.000410854
524439	-2.01897		-0.121177	-2.8451		0.731845			-0.677433												1.06569		8	-127.234	270.865	5.57023	0.000410731
1605893	-2.0702			-2.78632						-0.300157							-1.51823				0.983656	-0.532633	8	-127.234	270.866	5.57102	0.000410568
650038	-2.18662	-0.656859		-3.03802		1.05304	0.386378			-0.596875	1.17124		-0.865695		-1.40619	0.348307	-1.69038	-1.55525			1.33937		15	-119.757	270.867	5.57216	0.000410333
1630869	-2.10288			-2.92565		0.895223			-1.25574		0.929848				-0.395033	0.176687	-1.50422				1.18751	-0.672673	12	-122.999	270.869	5.57373	0.000410011
1608197	-2.07793			-2.8126							0.00031568		-0.641755				-1.5189				1.03021	-0.517499	9	-126.185	270.87	5.57469	0.000409815
557093	-2.03678			-2.66178			0.202413										-1.38125				0.844241		7	-128.283	270.874	5.5795	0.00040883
567638	-2.12462	-0.389851		-2.87043		0.70349		0.442312		-0.546698			-0.842474		-0.419074		-1.40955				1.17307		12	-123.002	270.875	5.58002	0.000408726
1679895	-2.12675		0.0317795	-3.0731		0.974064					0.508483				-1.05693		-1.74489	-1.24215			1.27456	-0.380459	12	-123.002	270.875	5.58017	0.000408694
649821	-2.16322			-3.08998	-0.183016	1.17445		0.414102			0.847371		-0.884045		-1.1964	-0.0918036	-1.69957	-1.30664			1.38831		14	-120.848	270.875	5.58044	0.000408638
565910	-2.09893	-0.411777		-2.77987		0.863804			-1.10437		0.631504				-0.208752		-1.34203				1.06022		11	-124.071	270.877	5.58206	0.000408308
1696277	-2.12684			-3.0763		0.969132					0.512327				-1.04201	0.00466166	-1.74595	-1.23978			1.27553	-0.373974	12	-123.004	270.88	5.5853	0.000407647
568213	-2.11931			-2.80928		0.989928			-0.862324	-0.503232	0.733244		-0.695185		-0.424139		-1.41431				1.14096		12	-123.005	270.881	5.58601	0.000407503
1605878	-2.12044	-0.508001		-3.06945		0.826671	-0.519868	0.414707	-0.841435								-1.52088				1.23068	-0.514276	12	-123.005	270.881	5.58663	0.000407375
1610453	-2.10891			-2.91836		0.769415		0.408101	-1.31647		1.01405			0.0619642			-1.48478				1.17641	-0.689587	12	-123.006	270.883	5.58822	0.000407052
622869	-2.0913			-2.81821		0.625661				-0.381468							-1.47133	-0.385225			1.057		9	-126.193	270.885	5.59005	0.000406679
632469	-2.15851			-3.00707		1.23312			-0.886439		1.06782	+			-1.01122		-1.64281	-1.19507			1.23597		13	-121.933	270.886	5.59088	0.00040651
565277	-2.09503			-2.77722	-0.19594	0.709818									-0.338426		-1.41197				1.09102		9	-126.194	270.887	5.5925	0.000406182
650014	-2.20612	-0.768259		-3.10307	-0.25412	1.16821				-0.649082	0.933062		-0.88114		-1.1988	0.354478	-1.70925	-1.3417			1.4038		15	-119.769	270.889	5.59432	0.000405812
1686166	-2.1785	-0.498618		-3.09651		1.15417			-0.750208		1.18033		-0.70144	0.0952769	-0.960947		-1.67346	-1.1657			1.39221	-0.418131	15	-119.77	270.891	5.59634	0.000405403
632341	-2.16636			-3.01178		1.06561					0.516005	+			-1.13117		-1.70038	-1.37362			1.23116		12	-123.01	270.891	5.59664	0.000405342
559798	-2.14757	-0.581609		-2.88157		0.95434	-0.335922		-0.97046		0.48551		-0.602937				-1.40354				1.18937		12	-123.01	270.892	5.59699	0.000405272
622773	-2.07757			-2.91134		0.880699	-0.280864		-0.728255								-1.45589	-0.177475			1.09011		10	-125.141	270.894	5.59874	0.000404917
575765	-2.12266			-2.77979		0.652001				-0.402583			-0.7715			-0.0783139	-1.38938				1.12782		10	-125.142	270.894	5.59961	0.00040474
633439	-2.16386		0.0655342	-3.09347	-0.185104	1.19019		0.406921			0.853381		-0.886059		-1.25485		-1.70331	-1.2815			1.38392		14	-120.857	270.895	5.59977	0.000404709
634934	-2.10745	-0.536003		-3.02518		0.892547	0.0291535							-0.035883	-0.858454		-1.59903	-1.13943			1.18953		12	-123.012	270.895	5.60051	0.000404558
598294	-2.06502	-0.598357		-3.00214		0.860923				-0.396177					-0.750761			-1.03181			1.19211		10	-125.143	270.897	5.60226	0.000404204
1616789	-2.13234			-2.89817		0.943959			-1.05452	-0.460044	0.92658		-0.625498		-0.416606		-1.50627				1.23534	-0.591456	13	-121.939	270.898	5.60317	0.00040402
637021	-2.11217			-3.0921	-0.120251	1.03183		0.288224					-0.791419	0.140831	-0.920655		-1.59474	-0.859034			1.29655		13	-121.94	270.9	5.60526	0.000403599
559773	-2.11004			-2.79584	-0.071861	0.869559			-0.901352		0.645897		-0.565734				-1.36582				1.12037		11	-124.083	270.901	5.60568	0.000403514
1607688	-2.09725	-0.512821	-0.116102	-2.81663									-0.67479				-1.48947				1.05712	-0.477843	10	-125.145	270.901	5.60638	0.000403372
542742	-2.11274	-0.667582		-2.84157		0.589139							-0.768613			0.232734					1.19183		9	-126.203	270.905	5.61064	0.000402516
567541	-2.11057			-3.0115		0.989576	-0.411664	0.498905	-0.458409				-0.72461		-0.419959		-1.49099				1.2235		12	-123.017	270.906	5.61089	0.000402464
1620117	-2.10089			-2.95908		0.811449			-0.476198				-0.703294	0.137713	-0.412373		-1.46722				1.22985	-0.483956	12	-123.017	270.906	5.6112	0.000402402
559192	-2.12861	-0.433412	-0.13849	-2.848		0.566215		0.334612					-0.750913				-1.38381				1.16647		11	-124.085	270.906	5.61147	0.000402348
1605718	-2.12265	-0.411627		-2.86599		0.430939		0.412401									-1.44206				1.15193	-0.450571	10	-125.148	270.907	5.61257	0.000402126
563286	-2.13814	-0.475875		-2.83985		0.579154		0.357151					-0.791592	0.142597			-1.37189				1.16412		11	-124.087	270.909	5.61386	0.000401867
1607694	-2.09889	-0.561433		-2.80281	-0.103964								-0.663869				-1.47288				1.06349	-0.49681	10	-125.149	270.909	5.61391	0.000401857
1943573	-2.13393			-3.10084		0.992239							-0.750742		-0.936362		-1.62371	-0.851425		+	1.30787	-0.302693	13	-121.945	270.909	5.61394	0.00040185
526518	-2.09457	-0.607712		-2.93346		0.899048	-0.368933		-0.677825				-0.626817								1.21518		10	-125.149	270.909	5.61414	0.000401812
1698069	-2.12062			-3.08229		0.973276				-0.265545			-0.76811		-0.891122	-0.0811013	-1.63711	-0.853979			1.31051	-0.301965	13	-121.946	270.911	5.61615	0.000401407
600757	-2.09337			-2.98678		1.16268	0.43825		-0.553856		1.33253		-0.755829		-1.25543			-1.36687			1.31661		12	-123.02	270.912	5.61724	0.000401188
1681439	-2.11909		0.0985897	-3.0968	-0.136092	1.01421							-0.760601		-0.953466		-1.62824	-0.8473			1.3364	-0.329379	13	-121.946	270.912	5.61749	0.000401139
1606359	-2.10794		-0.0246336	-2.91844		0.762467		0.404468	-1.29985		1.01162						-1.48523				1.17928	-0.682412	12	-123.021	270.914	5.61955	0.000400725
647958	-2.16066	-0.753026		-3.05928		0.976655				-0.575506	0.647984				-1.09825	0.397559	-1.71063	-1.32876			1.22274		13	-121.948	270.915	5.61977	0.000400682
1681813	-2.11694			-3.09063		0.975626			-0.0736086	-0.257405			-0.736413		-0.880955		-1.63222	-0.784466			1.30363	-0.311192	13	-121.948	270.915	5.62059	0.000400518
581782	-2.09061	-0.634904		-2.90436		0.767779			-0.585607						-0.396171	0.474867	-1.39667				1.07322		11	-124.09	270.916	5.62135	0.000400365
1611926	-2.11391	-0.484294		-2.91618		0.661739			-0.567434				-0.594874	0.151146			-1.42527				1.19778	-0.465483	12	-123.023	270.917	5.62175	0.000400285
1606365	-2.10827			-2.91666	-0.00624954	0.765165		0.406945	-1.30427		1.01377						-1.48351				1.17921	-0.68729	12	-123.024	270.92	5.62536	0.000399563
1607797	-2.14615			-2.97739		0.661202	-0.293349	0.505187					-0.746165				-1.52808				1.26	-0.39839	11	-124.093	270.921	5.62643	0.000399349
634134	-2.13182	-0.568591		-3.09735		0.972189				-0.414266		+	-0.759159		-0.869454		-1.62464	-0.974197			1.3377		14	-120.871	270.922	5.62692	0.000399252
1622149	-2.02339			-2.83585					-0.549267							-0.0978345	-1.50994				0.954159	-0.659672	9	-126.212	270.922	5.62727	0.000399181
524445	-2.01882			-2.83107	-0.0862236	0.755343			-0.670016												1.06904		8	-127.262	270.922	5.62758	0.000399121
1697821	-2.11856			-3.09255	-0.131084	0.994339							-0.759267		-0.881245	-0.088645	-1.625	-0.870453			1.33845	-0.313615	13	-121.952	270.924	5.62909	0.000398819
1614487	-2.09882		0.133887	-2.88908		0.895782			-1.29248		0.893912				-0.375597		-1.47345				1.17987	-0.720451	12	-123.026	270.924	5.62931	0.000398775
633752	-2.17919	-0.618338	0.114564	-3.01508		1.24104			-0.636115	-0.576718	1.18979		-0.729103		-1.10015		-1.65577	-1.30579			1.31795		15	-119.786	270.925	5.62993	0.000398651
576149	-2.10814			-2.78884		0.860041			-0.930763		0.641199		-0.566243			-0.0513463	-1.36271				1.10917		11	-124.095	270.925	5.63031	0.000398575
524293	-1.99994			-2.69683																	0.884431		5	-130.38	270.925	5.63037	0.000398564
1606165	-2.10473			-2.84919		0.510096					-0.141491						-1.4564				1.1338	-0.464136	9	-126.213	270.925	5.63064	0.000398509
1606341	-2.05178			-2.86072				0.453735	-0.837603		0.662684						-1.56583				0.966819	-0.74236	10	-125.158	270.927	5.63202	0.000398235
1605645	-2.06568			-2.79582	-0.126292												-1.51045				1.00463	-0.556984	8	-127.265	270.927	5.63229	0.00039818
1573077	-2.01672			-2.94612		0.639214		0.261719	-0.676166												1.14966	-0.503832	9	-126.214	270.927	5.63241	0.000398157
560278	-2.05744	-0.552782		-2.93518		0.727619			-0.639256			+	-0.563906				-1.40646				1.21078		12	-123.028	270.928	5.63349	0.000397942
1681687	-2.12101		0.0598136	-3.08844		0.98542				-0.250851			-0.767777		-0.942246		-1.64005	-0.831466			1.30945	-0.310341	13	-121.955	270.929	5.63439	0.000397764
559166	-2.17371	-0.592242		-2.86235	-0.252816	0.769354	-0.281824						-0.836048				-1.39603				1.25796		11	-124.097	270.93	5.63539	0.000397565
1682230	-2.18043	-0.497282		-3.02119		1.00365	0.400397			-0.528134	1.13745		-0.866677		-1.30759		-1.69464	-1.59071			1.37205	-0.258761	15	-119.789	270.931	5.63579	0.000397485
1608021	-2.11971			-2.89846		0.551282		0.427663		-0.405671			-0.70028				-1.47053				1.19028	-0.38057	11	-124.098	270.931	5.6364	0.000397364
1575574	-2.09482	-0.485724		-2.88756		0.79471			-1.14612		0.828984		-0.513931								1.24576	-0.551839	11	-124.099	270.933	5.63862	0.000396923
1572998	-1.99468	-0.541022		-2.84407					-0.571199												0.991766	-0.598697	8	-127.268	270.934	5.63869	0.000396909
587797	-2.12302			-2.89092		0.825915							-0.907915	0.125168	-0.569601	0.23296	-1.43736				1.19366		11	-124.101	270.937	5.6419	0.000396273
559893	-2.1253			-2.78558		0.650777				-0.405618	0.0445136		-0.764167				-1.39972				1.12731		10	-125.163	270.938	5.64287	0.000396081
637501	-2.15633			-3.01419	-0.151124	1.13642	0.448509				1.10927		-0.892353	0.0693477	-1.42355		-1.66638	-1.60234			1.36103		14	-120.879	270.938	5.64307	0.000396041
1679765	-2.08116			-3.06268		0.904456			-0.34438	-0.253969					-0.736352		-1.62035	-0.729233			1.20987	-0.405307	12	-123.034	270.939	5.6442	0.000395817
624822	-2.14101	-0.682826		-2.97108		0.896235	-0.381918		-0.562429				-0.580772				-1.46088	-0.291036			1.21945		12	-123.034	270.939	5.64459	0.00039574
526517	-2.05479			-2.90674		0.88675	-0.259191		-0.61819				-0.596726								1.16573		9	-126.221	270.94	5.64477	0.000395704
1680150	-2.15284	-0.562167		-3.05286		0.925467				-0.481723	0.595016				-0.9855		-1.7188	-1.36205			1.27089	-0.310565	13	-121.961	270.941	5.64654	0.000395355
573622	-2.12425	-0.735259		-2.95894		0.88249	-0.429539		-0.836021							0.28794	-1.42757				1.13027		11	-124.103	270.942	5.64739	0.000395187
622646	-2.13364	-0.677022		-2.87987		0.63094	-0.106356										-1.46155	-0.580996			1.13404		10	-125.166	270.943	5.64843	0.000394982
637846	-2.18153	-0.58271		-3.03103		1.22905			-0.629923	-0.580239	1.1862		-0.752932	0.0849039	-1.03821		-1.66029	-1.29472			1.32734		15	-119.796	270.943	5.6485	0.000394968
560150	-2.12404	-0.537396		-2.8477		0.59321						+	-0.790368				-1.4002				1.22869		11	-124.106	270.946	5.65158	0.00039436
1648725	-2.06128			-3.10203		0.910389		0.282423					-0.791681		-0.842659			-0.696884			1.32354	-0.29771	11	-124.106	270.947	5.65246	0.000394186
1681717	-2.12083			-3.09141		0.97499	0.000585512			-0.262664			-0.765108		-0.910105		-1.64064	-0.824532			1.3098	-0.296536	13	-121.964	270.948	5.65301	0.000394077
1605797	-2.02259			-2.83471			0.0766637		-0.510476								-1.50063				0.950188	-0.641602	9	-126.225	270.948	5.65339	0.000394002
573653	-2.05486			-2.83404		0.68525		0.359782	-0.616903							-0.126655	-1.35643				1.03014		10	-125.169	270.948	5.6535	0.00039398
557463	-2.06292		-0.205023	-2.83461		0.713792			-0.608036	-0.406278							-1.39989				1.03398		10	-125.169	270.949	5.65392	0.000393897
534678	-2.07006	-0.44017		-2.86624		0.807144			-0.463078				-0.705742		-0.30269						1.17653		10	-125.169	270.949	5.65419	0.000393844
1679902	-2.15157	-0.549927		-3.07774	-0.234899	0.971722					0.57945				-0.968898		-1.70454	-1.37103			1.3248	-0.331823	13	-121.965	270.95	5.65486	0.000393713
600600	-2.12667	-0.613808	0.168219	-3.04328		1.09424					0.627574		-0.903909		-1.1288			-1.29528			1.36685		12	-123.039	270.95	5.65488	0.000393709
557173	-2.11042			-2.856		0.61993	-0.234636	0.548734									-1.46042				1.08737		9	-126.226	270.95	5.6555	0.000393588
557590	-2.10894	-0.483833		-2.77225		0.526876					-0.22519						-1.35507				1.05757		9	-126.226	270.951	5.65655	0.00039338
1573045	-2.02943			-2.98477		0.799322	-0.248577		-0.837212												1.18592	-0.522214	9	-126.227	270.952	5.65737	0.000393218
575517	-2.11962			-2.79341	-0.196485	0.686197							-0.767989			-0.0701704	-1.36387				1.16667		10	-125.171	270.953	5.65844	0.000393009
632957	-2.11721			-3.11091	-0.137698	1.06347	-0.151287	0.349106					-0.770165		-0.894889		-1.62068	-0.807303			1.31314		13	-121.967	270.954	5.65943	0.000392815
1573781	-2.05465			-2.87473		0.834279			-1.36025	-0.414335	0.965653										1.1637	-0.62532	10	-125.172	270.955	5.66011	0.00039268
1685653	-2.1196			-3.10411		0.985253			-0.1028				-0.76555	0.131452	-0.869874		-1.62554	-0.795895			1.31779	-0.322916	13	-121.968	270.956	5.66083	0.00039254
540821	-2.01793			-2.82098		0.746746			-0.71382							-0.0737396					1.05475		8	-127.279	270.956	5.66138	0.000392432
1680309	-2.12332			-2.99322		1.07418	0.39139		-0.97681	-0.490779	1.56493				-1.09429		-1.67748	-1.28328			1.24962	-0.513309	14	-120.888	270.957	5.66175	0.000392359
650070	-2.19464	-0.608587		-3.09738		1.08803		0.357021		-0.650423	0.955353		-0.886877		-1.20356	0.206984	-1.71379	-1.31181			1.36106		15	-119.804	270.961	5.66576	0.000391572
631734	-2.14093	-0.536771		-2.94652		1.11528	0.306548		-0.840512	-0.615735	1.40519				-1.07444		-1.61901	-1.47717			1.18994		14	-120.891	270.961	5.66593	0.000391539
524373	-2.04979			-2.80675		0.534531		0.42928													1.07272		7	-128.326	270.961	5.66615	0.000391496
534581	-2.08403			-2.85436		0.81137	-0.0424904						-0.931965		-0.456267						1.20988		9	-126.231	270.961	5.66626	0.000391475
534551	-2.08135		-0.0208464	-2.84893		0.791444							-0.92202		-0.448981						1.20455		9	-126.232	270.962	5.66698	0.000391334
1671302	-2.05114	-0.599656		-2.87222					-0.458617								-1.51298	-0.248681			0.988378	-0.582172	10	-125.175	270.962	5.66713	0.000391305
1681565	-2.1178			-3.10225	-0.121358	0.9953			-0.0253698				-0.746869		-0.893327		-1.62727	-0.824793			1.33434	-0.312561	13	-121.971	270.962	5.66725	0.000391282
1671301	-2.0251			-2.86004					-0.502276								-1.53455	-0.0733953			0.958627	-0.633289	9	-126.232	270.963	5.66824	0.000391088
614421	-2.03085			-3.00146		0.919993									-0.831862	-0.0329383		-0.963775			1.18323		9	-126.233	270.965	5.66983	0.000390777
1616469	-2.1355			-2.93384		0.698294		0.473781			0.246537		-0.888173		-0.51924		-1.48693				1.27057	-0.437689	12	-123.047	270.965	5.67052	0.000390643
895541	-2.16846			-3.00619		1.11359	0.471242				1.11042		-0.859617		-1.47296		-1.66142	-1.62032		+	1.31995		14	-120.893	270.966	5.67087	0.000390574
602133	-2.03018			-3.00449		0.918895								-0.0163436	-0.840369			-0.948289			1.1828		9	-126.234	270.966	5.67113	0.000390524
535061	-2.08394			-2.84319		0.796619					0.0316879		-0.931141		-0.460624						1.20522		9	-126.234	270.966	5.67124	0.000390501
598039	-2.03061		0.0292645	-3.00248		0.926421									-0.855736			-0.955015			1.18149		9	-126.234	270.967	5.67182	0.000390389
535189	-2.07381			-2.837		0.980828			-0.874051		0.648155		-0.698051		-0.39214						1.17791		10	-125.178	270.968	5.67307	0.000390145
1680087	-2.1331		0.199645	-3.09077		1.13883		0.430317	-1.07566		1.33578				-0.995492		-1.69314	-0.982249			1.29795	-0.604128	14	-120.894	270.968	5.67344	0.000390073
649789	-2.15439			-3.01365	-0.147345	1.13017	0.46293				1.13267		-0.870843		-1.44898	0.0385792	-1.67159	-1.59993			1.3566		14	-120.894	270.969	5.67386	0.000389991
565317	-2.0297			-2.75665				0.520638							-0.244308		-1.45409				0.860354		8	-127.286	270.969	5.67399	0.000389966
528533	-2.01901			-2.83345		0.749235			-0.712167					0.0572607							1.05348		8	-127.286	270.969	5.67428	0.000389908
1681469	-2.12047			-3.10541	-0.129178	1.00235	-0.0181372						-0.75994		-0.89892		-1.63283	-0.834625			1.33998	-0.307321	13	-121.975	270.97	5.67479	0.00038981
649309	-2.10508			-3.07235	-0.123914	1.01483		0.308225					-0.746449		-0.897598	-0.124896	-1.5896	-0.895101			1.29005		13	-121.975	270.97	5.6752	0.000389729
637045	-2.12161			-3.11164		1.04242	-0.130793	0.35277					-0.818674	0.144834	-0.906425		-1.6225	-0.823945			1.29892		13	-121.976	270.972	5.67739	0.000389302
633407	-2.15374		0.0161204	-3.00796	-0.150865	1.13363	0.459195				1.12323		-0.871389		-1.44472		-1.66793	-1.61121			1.35585		14	-120.897	270.973	5.67864	0.000389059
638998	-2.1262	-0.697786		-2.86873		0.581924										0.089731	-1.44069	-0.542631			1.11347		10	-125.182	270.975	5.67969	0.000388854
653397	-2.11072			-3.0778		1.00213		0.316939					-0.796343	0.137864	-0.90712	-0.111656	-1.59507	-0.900636			1.28033		13	-121.978	270.975	5.68062	0.000388675
525013	-2.04975			-2.82275		0.839229		0.378455	-1.16517		0.793208										1.07447		9	-126.239	270.977	5.68191	0.000388423
557080	-2.1202	-0.407363	-0.168938	-2.76568		0.525853											-1.38904				1.0709		9	-126.24	270.978	5.68285	0.000388242
1622022	-2.10496	-0.698967		-2.84015												0.334576	-1.49142				1.02335	-0.501071	9	-126.24	270.978	5.68362	0.000388091
1701909	-2.1247			-3.09728		0.982267							-0.804548	0.123703	-0.894333	-0.0726311	-1.63349	-0.878435			1.32747	-0.308504	13	-121.981	270.983	5.68767	0.000387307
1614805	-2.10874			-2.91628		0.865428		0.542746	-1.30509	-0.616393	1.16601				-0.358886		-1.51651				1.17187	-0.66373	13	-121.982	270.984	5.68906	0.000387038
1685527	-2.12515		0.0717843	-3.10121		0.996159							-0.804494	0.121988	-0.949189		-1.63657	-0.858588			1.32567	-0.319533	13	-121.982	270.984	5.68926	0.000387
557127	-2.03666		-0.256145	-2.77548				0.459828									-1.4648				0.885401		8	-127.294	270.986	5.6914	0.000386585
1616150	-2.14863	-0.413635		-2.88363		0.685978				-0.444555			-0.8744		-0.405152		-1.45918				1.24268	-0.390898	12	-123.058	270.987	5.69215	0.00038644
1611782	-2.10431	-0.550554		-2.80462									-0.696438	0.0739821			-1.48428				1.05626	-0.492401	10	-125.188	270.988	5.69272	0.00038633
557573	-2.03083			-2.71489							-0.205917						-1.42315				0.854654		7	-128.34	270.988	5.69279	0.000386316
631390	-2.14868	-0.518928		-3.05956	-0.235696	1.01675		0.336757			0.65344				-1.02461		-1.68398	-1.40779			1.27651		13	-121.984	270.988	5.69349	0.000386182
614422	-2.07144	-0.693611		-3.05523		0.857997									-0.824569	0.299081		-0.970334			1.21096		10	-125.189	270.989	5.6941	0.000386064
526405	-2.00151			-2.77298				0.42354					-0.636305								0.940309		7	-128.341	270.99	5.6951	0.00038587
1572869	-2.01399			-2.79724																	1.01166	-0.524952	6	-129.38	270.991	5.69652	0.000385596
559645	-2.12101			-2.80055	-0.197436	0.68499					0.025308		-0.758285				-1.37313				1.16548		10	-125.19	270.992	5.69722	0.000385463
1609861	-2.02518			-2.85048					-0.535552					0.02688			-1.52129				0.953609	-0.646828	9	-126.247	270.993	5.69799	0.000385312
1614517	-2.10237			-2.92109		0.908536	-0.091833		-1.27344		0.840058				-0.304439		-1.49675				1.19502	-0.680996	12	-123.061	270.993	5.69809	0.000385295
1606149	-2.05908			-2.81093							-0.141312						-1.50477				0.990499	-0.545045	8	-127.298	270.994	5.6987	0.000385177
1605773	-2.02499			-2.85114	0.0236322				-0.540739								-1.52059				0.952635	-0.647614	9	-126.248	270.995	5.7	0.000384926
638997	-2.08972			-2.81464		0.640264										-0.227585	-1.457	-0.527266			1.08055		9	-126.248	270.995	5.70029	0.000384871
524694	-2.04971	-0.548503		-2.81928		0.70695			-0.704322	-0.433486											1.061		9	-126.248	270.995	5.70054	0.000384823
1606022	-2.05	-0.557582		-2.826					-0.537172	-0.352517							-1.48381				0.959236	-0.599874	10	-125.192	270.996	5.70081	0.000384771
648085	-2.11771			-2.99004		1.23004			-0.911919	-0.518271	1.19099				-1.00855	0.0436127	-1.67213	-1.15418			1.18907		13	-121.988	270.996	5.70092	0.000384749
895061	-2.11585			-3.08128		1.01448		0.280443					-0.743495		-0.960806		-1.59163	-0.868162		+	1.26372		13	-121.988	270.996	5.70094	0.000384746
557277	-2.05778			-2.84886	-0.0876552	0.69906		0.324747	-0.57178								-1.36998				1.04431		10	-125.192	270.996	5.7011	0.000384714
1607718	-2.09803	-0.542425		-2.79286			0.0557681						-0.665374				-1.4656				1.05267	-0.493673	10	-125.194	270.999	5.70378	0.000384199
631703	-2.11749		-0.0255232	-2.98787		1.223			-0.907427	-0.521014	1.18316				-0.983675		-1.67063	-1.16689			1.19079		13	-121.99	271	5.70494	0.000383976
557245	-2.08018			-2.89277	-0.104598	0.910812	-0.32386		-0.774072								-1.42627				1.10188		10	-125.194	271	5.70522	0.000383923
633688	-2.18899	-0.553065	0.127911	-3.06374		1.10414		0.437967		-0.632913	0.938411		-0.892744		-1.22438		-1.69725	-1.36769			1.35414		15	-119.824	271	5.70549	0.00038387
1606614	-2.13176	-0.442764		-2.88481		0.748826		0.463235	-1.36186	-0.634206	1.13834						-1.47124				1.16444	-0.637411	13	-121.991	271.001	5.70599	0.000383775
584213	-2.12755			-2.87535		0.826132					0.130295		-0.896841		-0.601618	0.259436	-1.44448				1.19593		11	-124.133	271.001	5.70621	0.000383733
623126	-2.12544	-0.660808		-2.85889		0.591121					0.0228259						-1.44118	-0.587926			1.1164		10	-125.196	271.002	5.7076	0.000383466
626710	-2.12374	-0.658645		-2.86044		0.590592								0.00608564			-1.44011	-0.581671			1.11463		10	-125.196	271.003	5.70766	0.000383454
1680117	-2.1296			-3.06624		1.06612	0.222908	0.337368	-0.984984		1.44863				-1.01499		-1.68209	-1.14443			1.29058	-0.547657	14	-120.912	271.003	5.7085	0.000383294
635797	-2.11696			-2.98517		1.22779			-0.909367	-0.517477	1.1822			-0.00349669	-0.997059		-1.66921	-1.16819			1.18907		13	-121.992	271.004	5.70893	0.000383211
559573	-2.08321			-2.86054		0.6934		0.360196	-0.386794	-0.41047			-0.570336				-1.39851				1.08812		11	-124.135	271.005	5.7101	0.000382987
1682206	-2.19984	-0.602266		-3.08837	-0.253818	1.12648				-0.583184	0.884098		-0.890473		-1.09709		-1.71371	-1.3733			1.43482	-0.24222	15	-119.827	271.005	5.71034	0.000382942
550934	-2.106	-0.649159		-2.92504		0.747022							-0.866628		-0.537229	0.502968					1.22254		10	-125.198	271.007	5.71201	0.000382622
[truncated: 352 more rows]

## Sheet: Litter Size
Model	(Intercept)	Aggression_scaled	Days.paired_scaled	F.inb_scaled	F.first.pair_scaled	F.age_scaled	F.weight_scaled	F.gen_scaled	F.origin_scaled	F.parity	Kinship_scaled	M.inb_scaled	Pair.type	Pups.pres_scaled	Sim.pairs_scaled	df	logLik	AICc	delta	weight
[truncated: 151 more rows]

[truncated: 2 more sheets: Sex Ratio, Breeding Complications]
