# Supplementary material for: Analyzing captive breeding outcomes to inform reintroduction practice: lessons from the pookila (Pseudomys novaehollandiae)
Source: J Mammal. 2023 Jun 21;104(5):1047–61. doi: 10.1093/jmammal/gyad056 (PMC10550247; doi:10.1093/jmammal/gyad056)
Supplement: gyad056_suppl_Supplementary_Data_SD2 [file gyad056_suppl_supplementary_data_sd2.xlsx]

## Sheet: Caption
Supplementary Data SD2.—Conditional averaged summaries from model averaging across all models with ∆AICc ≤ 6 for predictors of pookila (Pseudomys novaehollandiae) pairing success, aggression, litter size, sex ratio, and breeding complications at the Australian National University. The strength of evidence for an effect is given by ‘P’, where '.' indicates 'weak evidence', '*' indicates 'moderate …

## Sheet: Pairing Success
Predictors	Estimate	Std. error	P
(Intercept)	-1.52528	0.25932	< 2e-16	***
Aggression_scaled	1.36197	0.375431	0.000299	***
F.gen_scaled	0.825339	0.445389	0.064688	.
F.health_scaled	-2.4039	0.970472	0.013558	*
M.inb_scaled	0.482649	0.308001	0.118317
M.weight_scaled	0.937666	0.412243	0.023367	*
Pair.type (failed)	-0.349495	0.490228	0.477374
Pair.type (effective)	2.35117	1.06192	0.027339	*
Sim.pairs_scaled	0.618515	0.351217	0.079177	.
F.inb_scaled	0.385744	0.300501	0.200704
Pups.pres_scaled	0.256536	0.3439	0.457178
Days.paired_scaled	0.277861	0.370781	0.455118
Kinship_scaled	0.279308	0.312763	0.373381
M.age_scaled	0.488948	0.447183	0.275446
Abs.age.dif_scaled	-0.224712	0.36122	0.535157
M.origin_scaled	0.684854	0.598611	0.25387
Abs.wt.dif_scaled	-0.132595	0.39794	0.739799
F.weight_scaled	-0.18977	0.471368	0.688222
M.health_scaled	-0.133515	0.640539	0.835433
F.age_scaled	-0.251919	0.41917	0.548848
F.first.pair_scaled	-0.008275	0.393862	0.98329
F.origin_scaled	0.440237	0.64211	0.494071
M.pat (prim.)	0.306864	0.41587	0.462058
M.pat (multi.)	0.633694	0.441916	0.152786
F.parity (prim.)	0.367648	0.438002	0.402583
F.parity (multi.)	0.670746	0.673453	0.32053

## Sheet: Aggression
Predictors	Estimate	Std. error	P
(Intercept)	-2.11425	0.229236	< 2e-16	***
Days.paired_scaled	-2.96302	0.401528	< 2e-16	***
F.first.pair_scaled	0.913439	0.438195	0.03763	*
Kinship_scaled	-0.769339	0.532	0.14946
M.age_scaled	-0.917493	0.543256	0.09205	.
M.health_scaled	-1.55315	0.905005	0.08717	.
M.origin_scaled	-1.0523	0.634099	0.09786	.
Pups.pres_scaled	1.21159	0.461913	0.00893	**
F.origin_scaled	0.873794	0.702934	0.2151
Abs.wt.dif_scaled	-0.55148	0.459964	0.23208
Sim.pairs_scaled	-0.455849	0.436135	0.29743
F.age_scaled	0.0697728	0.540419	0.8975
F.weight_scaled	0.37311	0.425273	0.38185
F.gen_scaled	-0.69415	0.644388	0.28258
F.health_scaled	-0.454566	0.657326	0.49065
F.inb_scaled	-0.160765	0.344954	0.64228
M.inb_scaled	0.0833207	0.343001	0.80868
M.weight_scaled	0.110031	0.491206	0.82325
Abs.age.dif_scaled	-0.0239217	0.416436	0.95433
F.parity (prim.)	0.209448	0.445146	0.63902
F.parity (multi.)	-0.417215	0.749503	0.57893
Pair.type (failed)	0.0588734	0.520905	0.91031
Pair.type (effective)	0.530165	1.10985	0.63401
M.pat (prim.)	-0.027628	0.520929	0.95784
M.pat (multi.)	0.0002209	0.587159	0.9997

## Sheet: Litter Size
Predictors	Estimate	Std. error	P
(Intercept)	1.11547	0.06665	<2e-16	***
F.age_scaled	-0.39339	0.14908	0.0094	**
Pups.pres_scaled	0.29774	0.15625	0.0608	.
Kinship_scaled	-0.11942	0.13458	0.3825
F.origin_scaled	0.1823	0.17646	0.3091
Days.paired_scaled	-0.09666	0.13407	0.4781
Aggression_scaled	0.07897	0.13585	0.5673
Sim.pairs_scaled	-0.07949	0.14579	0.5912
F.gen_scaled	0.04672	0.15454	0.7657
F.first.pair_scaled	-0.06978	0.16839	0.6831
F.weight_scaled	0.02433	0.13846	0.8628
M.inb_scaled	0.02261	0.12152	0.8547
F.inb_scaled	-0.02042	0.12489	0.8722
F.parity (prim.)	0.06968	0.15852	0.6652
F.parity (multi.)	-0.23779	0.27351	0.3916
Pair.type (failed)	0.07462	0.22057	0.7393
Pair.type (effective)	0.10984	0.26266	0.6808

## Sheet: Sex Ratio
Predictors	Estimate	Std. error	P
(Intercept)	-0.17837	0.164171	0.28473
Days.paired_scaled	0.460144	0.301929	0.1345
F.age_scaled	1.03922	0.358436	0.00435	**
M.weight_scaled	-0.778036	0.399659	0.05543	.
Sim.pairs_scaled	0.542966	0.334519	0.11083
F.origin_scaled	0.903625	0.495775	0.07265	.
Pair.type (failed)	1.17088	0.531458	0.03051	*
Pair.type (effective)	0.001207	0.562278	0.99832
F.inb_scaled	-0.373354	0.298141	0.21905
F.first.pair_scaled	-0.372504	0.379443	0.33503
F.weight_scaled	-0.319605	0.337702	0.35271
M.inb_scaled	-0.173024	0.261092	0.51551
F.gen_scaled	-0.115953	0.485086	0.81332
Aggression_scaled	-0.211978	0.309646	0.50096
M.origin_scaled	0.170107	0.384726	0.66334
Pups.pres_scaled	-0.161756	0.35811	0.65735
M.age_scaled	0.033348	0.325297	0.91961
Kinship_scaled	0.069229	0.294237	0.81721
M.pat (prim.)	0.534759	0.422514	0.21382
M.pat (multi.)	0.275244	0.354662	0.44567
F.parity (prim.)	0.199989	0.350703	0.57573
F.parity (multi.)	0.315033	0.59775	0.60466

## Sheet: Breeding Complications
Predictors	Estimate	Std. error	P
(Intercept)	-2.45631	0.512731	2.4e-0.6	***
F.age_scaled	1.91827	0.776005	0.0149	*
M.inb_scaled	0.75884	0.546884	0.172
M.health_scaled	1.20189	1.20917	0.3279
Kinship_scaled	0.76909	0.796454	0.3418
Abs.wt.dif_scaled	-0.262874	0.869995	0.7661
F.inb_scaled	-0.23091	1.01121	0.8222
F.weight_scaled	0.432373	0.740542	0.5655
Aggression_scaled	-0.13762	0.805607	0.8665
F.first.pair_scaled	0.002809	0.690773	0.9968
F.origin_scaled	-0.095561	0.868944	0.9138
M.pat (prim.)	0.332227	0.857056	0.7028
M.pat (multi.)	-0.753229	1.01944	0.4671
F.parity (prim.)	0.776767	0.913512	0.4026
F.parity (multi.)	0.444642	1.20921	0.7174
Diet (Low-fat)	-0.156862	1.03748	0.8817
Diet (Full)	-1.11155	2.25618	0.6276
